# Supplementary material for: 2-[4-(4,5-Dihydro-1H-imidazol-2-yl)phen­yl]-4,5-dihydro-1H-imidazol-3-ium 4-amino­benzoate
Source: Acta Crystallogr Sect E Struct Rep Online. 2010 Dec 18;67(Pt 1):o179. doi: 10.1107/S1600536810051202 (PMC3050166; doi:10.1107/S1600536810051202)
Supplement: Supplementary file 1 [file e-67-0o179-sup1.cif]

##############################################################################
###                                                                        ###
###        Electronic paper (Acta Crystallographica Section E)             ###
###                                                                        ###
##############################################################################
#                                                                            #
# This CIF contains the data in a paper accepted for publication in Acta     #
# Crystallographica Section E. It conforms to the requirements of Notes      #
# for Authors for Section E, and has been peer reviewed under the auspices   #
# of the IUCr Commission on Journals.                                        #
#                                                                            #
# Full details of the Crystallographic Information File format               #
# are given in the paper "The Crystallographic Information File (CIF):       #
# a New Standard Archive File for Crystallography" by S. R. Hall, F. H.      #
# Allen and I. D. Brown [Acta Cryst. (1991), A47, 655-685].                  #
#                                                                            #
# The current version of the core CIF dictionary is obtainable from          #
# ftp://ftp.iucr.org/pub/cif_core.dic. The current version number is 2.4.    #
#                                                                            #
# Software is freely available for graphical display of the structure(s) in  #
# this CIF.  For information consult the CIF home page http://www.iucr.org/  #
# cif/home.html                                                              #
#                                                                            #
# This file may be used for bona fide research purposes within the           #
# scientific community so long as proper attribution is given to the journal # 
# article from which it was obtained.                                        #
#                                                                            #
##############################################################################
                                             
data_global
_audit_creation_method     'form.cif (version 2.0)'
_journal_data_validation_number     ?
_journal_date_recd_electronic     2010-11-23
_journal_date_accepted     2010-12-06
_journal_name_full     'Acta Crystallographica, Section E'
_journal_year     2011
_journal_volume     67
_journal_issue      1
_journal_page_first     o179
_journal_page_last     o179
_journal_paper_category     QO
_journal_coeditor_code     RZ2530
_publ_contact_author_name     'Ren, Chun-Xia; Shang, Shao-Ming'
_publ_contact_author_address
;
      School of Chemical and Material Engineering
      Jiangnan University
      1800 Lihu Road
      Wuxi
      Jiangsu Province 214122
      P.R.China
;
_publ_contact_author_email     'chunxiaren@yahoo.com.cn, smshang@126.com'
_publ_contact_author_phone     '0086-13382888962'
_publ_section_title
;\
2-[4-(4,5-Dihydro-1<i>H</i>-imidazol-2-yl)phenyl]-4,5-dihydro-1<i>H</i>-\
imidazol-3-ium 4-aminobenzoate
;
loop_
    _publ_author_name
    _publ_author_address
    'Xiu-Mei Song'
;     School of Chemical and Material Engineering
      Jiangnan University
      1800 Lihu Road
      Wuxi
      Jiangsu Province 214122
      People's Republic of China
;
    'Jun-Jun Li'
;     College of Pharmacy
      GuangDong Pharmaceutical University
      Guangzhou
      Guangdong Province 510006
      People's Republic of China
;
    'Xin-Hua Liu'
;     School of Chemical and Material Engineering
      Jiangnan University
      1800 Lihu Road
      Wuxi
      Jiangsu Province 214122
      People's Republic of China
;
    'Chun-Xia Ren'
;     School of Chemical and Material Engineering
      Jiangnan University
      1800 Lihu Road
      Wuxi
      Jiangsu Province 214122
      People's Republic of China
;
    'Shao-Ming Shang'
;     School of Chemical and Material Engineering
      Jiangnan University
      1800 Lihu Road
      Wuxi
      Jiangsu Province 214122
      People's Republic of China
;
data_I
_audit_creation_method     SHELXL-97
_chemical_name_systematic
;
2-[4-(4,5-Dihydro-1<i>H</i>-imidazol-2-yl)phenyl]-4,5-dihydro-
1<i>H</i>-imidazol-3-ium 4-aminobenzoate
;
_chemical_name_common     ?
_chemical_formula_moiety     'C12 H15 N4 +, C7 H6 N O2 -'
_chemical_formula_sum     'C19 H21 N5 O2'
_chemical_formula_iupac     'C12 H15 N4 +, C7 H6 N O2 -'
_chemical_formula_weight     351.41
_chemical_melting_point     ?
_symmetry_cell_setting     monoclinic
_symmetry_space_group_name_H-M     'P 21/n'
_symmetry_space_group_name_Hall     '-P 2yn'
loop_
    _symmetry_equiv_pos_as_xyz
    'x, y, z'
    '-x+1/2, y+1/2, -z+1/2'
    '-x, -y, -z'
    'x-1/2, -y-1/2, z-1/2'
_cell_length_a     7.5006(15)
_cell_length_b     29.031(6)
_cell_length_c     7.9361(16)
_cell_angle_alpha     90.00
_cell_angle_beta     95.54(3)
_cell_angle_gamma     90.00
_cell_volume     1720.0(6)
_cell_formula_units_Z     4
_cell_measurement_reflns_used     1044
_cell_measurement_theta_min     2.67
_cell_measurement_theta_max     20.31
_cell_measurement_temperature     293(2)
_exptl_crystal_description     block
_exptl_crystal_colour     colourless
_exptl_crystal_size_max     0.75
_exptl_crystal_size_mid     0.62
_exptl_crystal_size_min     0.51
_exptl_crystal_density_diffrn     1.357
_exptl_crystal_density_meas     ?
_exptl_crystal_density_method     'not measured'
_exptl_crystal_F_000     744
_exptl_absorpt_coefficient_mu     0.092
_exptl_absorpt_correction_type     multi-scan
_exptl_absorpt_process_details     '(SADABS; Bruker, 1998)'
_exptl_absorpt_correction_T_min     0.9344
_exptl_absorpt_correction_T_max     0.9547
_exptl_special_details
;
;
_diffrn_ambient_temperature     293(2)
_diffrn_radiation_type     MoK\a
_diffrn_radiation_wavelength     0.71073
_diffrn_radiation_source     'fine-focus sealed tube'
_diffrn_radiation_monochromator     graphite
_diffrn_measurement_device_type     'Bruker SMART APEX CCD'
_diffrn_measurement_method     'phi and omega scans'
_diffrn_detector_area_resol_mean     ?
_diffrn_reflns_number     9730
_diffrn_reflns_av_R_equivalents     0.0606
_diffrn_reflns_av_sigmaI/netI     0.0751
_diffrn_reflns_theta_min     1.40
_diffrn_reflns_theta_max     25.99
_diffrn_reflns_theta_full     25.99
_diffrn_measured_fraction_theta_max     0.999
_diffrn_measured_fraction_theta_full     0.999
_diffrn_reflns_limit_h_min     -9
_diffrn_reflns_limit_h_max     8
_diffrn_reflns_limit_k_min     -35
_diffrn_reflns_limit_k_max     35
_diffrn_reflns_limit_l_min     -9
_diffrn_reflns_limit_l_max     8
_diffrn_standards_number     ?
_diffrn_standards_interval_count     ?
_diffrn_standards_interval_time     ?
_diffrn_standards_decay_%     ?
_refine_special_details
;
Refinement of <i>F</i>^2^ against ALL reflections. The weighted <i>R</i>-factor
<i>wR</i> and goodness of fit <i>S</i> are based on <i>F</i>^2^, conventional
<i>R</i>-factors <i>R</i> are based on <i>F</i>, with <i>F</i> set to zero for
negative <i>F</i>^2^. The threshold expression of <i>F</i>^2^ >
\s(<i>F</i>^2^) is used only for calculating <i>R</i>-factors(gt) <i>etc</i>.
and is not relevant to the choice of reflections for refinement.
<i>R</i>-factors based on <i>F</i>^2^ are statistically about twice as large
as those based on <i>F</i>, and <i>R</i>- factors based on ALL data will be
even larger.
;
_reflns_number_total     3381
_reflns_number_gt     1911
_reflns_threshold_expression     I>2sigma(I)
_refine_ls_structure_factor_coef     Fsqd
_refine_ls_matrix_type     full
_refine_ls_R_factor_all     0.1095
_refine_ls_R_factor_gt     0.0554
_refine_ls_wR_factor_gt     0.1269
_refine_ls_wR_factor_ref     0.1456
_refine_ls_goodness_of_fit_ref     0.975
_refine_ls_restrained_S_all     0.975
_refine_ls_number_reflns     3381
_refine_ls_number_parameters     236
_refine_ls_number_restraints     0
_refine_ls_hydrogen_treatment     constr
_refine_ls_weighting_scheme     calc
_refine_ls_weighting_details
         'calc w=1/[\s^2^(Fo^2^)+(0.0671P)^2^+0.0000P] where P=(Fo^2^+2Fc^2^)/3'
_atom_sites_solution_hydrogens     geom
_atom_sites_solution_primary     direct
_atom_sites_solution_secondary     difmap
_refine_ls_shift/su_max     0.001
_refine_ls_shift/su_mean     0.000
_refine_diff_density_max     0.238
_refine_diff_density_min     -0.243
_refine_ls_extinction_method     '<i>SHELXL97</i> (Sheldrick, 2008)'
_refine_ls_extinction_coef     0.012(2)
_refine_ls_extinction_expression
                                  'Fc^*^=kFc[1+0.001xFc^2^\l^3^/sin(2\q)]^-1/4^'
loop_
    _atom_type_symbol
    _atom_type_description
    _atom_type_scat_dispersion_real
    _atom_type_scat_dispersion_imag
    _atom_type_scat_source
    'C' 'C' 0.0033 0.0016
                         'International Tables Vol C Tables 4.2.6.8 and 6.1.1.4'
    'H' 'H' 0.0000 0.0000
                         'International Tables Vol C Tables 4.2.6.8 and 6.1.1.4'
    'N' 'N' 0.0061 0.0033
                         'International Tables Vol C Tables 4.2.6.8 and 6.1.1.4'
    'O' 'O' 0.0106 0.0060
                         'International Tables Vol C Tables 4.2.6.8 and 6.1.1.4'
_computing_data_collection     '<i>SMART</i> (Bruker, 1998)'
_computing_cell_refinement     '<i>SAINT-Plus</i> (Bruker, 1998)'
_computing_data_reduction     '<i>SAINT-Plus</i> (Bruker, 1998)'
_computing_structure_solution     '<i>SHELXS97</i> (Sheldrick, 2008)'
_computing_structure_refinement     '<i>SHELXL97</i> (Sheldrick, 2008)'
_computing_molecular_graphics     '<i>SHELXTL</i> (Sheldrick, 2008)'
_computing_publication_material     '<i>SHELXTL</i> (Sheldrick, 2008)'
loop_
    _atom_site_type_symbol
    _atom_site_label
    _atom_site_fract_x
    _atom_site_fract_y
    _atom_site_fract_z
    _atom_site_U_iso_or_equiv
    _atom_site_adp_type
    _atom_site_calc_flag
    _atom_site_refinement_flags
    _atom_site_occupancy
    _atom_site_disorder_assembly
    _atom_site_disorder_group
    O O1 0.5344(3) 0.13642(6) 0.6366(3) 0.0639(6) Uani d . 1 . .
    O O2 0.8172(3) 0.14561(6) 0.6007(3) 0.0609(6) Uani d . 1 . .
    N N1 0.6747(3) 0.33128(6) 0.9952(3) 0.0499(6) Uani d . 1 . .
    H H1A 0.5753 0.3430 1.0205 0.060 Uiso calc R 1 . .
    H H1B 0.7732 0.3462 1.0175 0.060 Uiso calc R 1 . .
    C C1 0.6750(4) 0.15795(8) 0.6570(3) 0.0390(6) Uani d . 1 . .
    C C2 0.6789(3) 0.20287(8) 0.7521(3) 0.0384(6) Uani d . 1 . .
    C C3 0.8346(3) 0.22767(8) 0.7889(3) 0.0454(7) Uani d . 1 . .
    H H3 0.9419 0.2160 0.7572 0.055 Uiso calc R 1 . .
    C C4 0.8346(3) 0.26964(8) 0.8720(3) 0.0465(7) Uani d . 1 . .
    H H4 0.9417 0.2855 0.8971 0.056 Uiso calc R 1 . .
    C C5 0.6761(3) 0.28824(8) 0.9181(3) 0.0395(6) Uani d . 1 . .
    C C6 0.5195(3) 0.26380(8) 0.8812(3) 0.0478(7) Uani d . 1 . .
    H H6 0.4120 0.2756 0.9117 0.057 Uiso calc R 1 . .
    C C7 0.5216(3) 0.22201(9) 0.7996(3) 0.0475(7) Uani d . 1 . .
    H H7 0.4145 0.2061 0.7756 0.057 Uiso calc R 1 . .
    N N2 0.2106(3) 0.05786(7) -0.0118(3) 0.0462(6) Uani d . 1 . .
    N N3 0.2120(3) 0.11748(7) 0.1670(3) 0.0591(7) Uani d . 1 . .
    H H3A 0.2232 0.1309 0.2641 0.071 Uiso calc R 1 . .
    N N4 0.2894(3) -0.03934(7) 0.8663(3) 0.0449(6) Uani d . 1 . .
    H H4A 0.3020 -0.0114 0.9013 0.054 Uiso calc R 1 . .
    N N5 0.2594(3) -0.09627(7) 0.6884(3) 0.0479(6) Uani d . 1 . .
    H H5A 0.2384 -0.1102 0.5930 0.057 Uiso calc R 1 . .
    C C8 0.1983(4) 0.10061(9) -0.1168(3) 0.0513(7) Uani d . 1 . .
    H H8A 0.0926 0.0997 -0.1975 0.062 Uiso calc R 1 . .
    H H8B 0.3031 0.1037 -0.1786 0.062 Uiso calc R 1 . .
    C C9 0.1869(4) 0.14075(9) 0.0057(3) 0.0553(8) Uani d . 1 . .
    H H9A 0.2806 0.1632 -0.0060 0.066 Uiso calc R 1 . .
    H H9B 0.0712 0.1559 -0.0103 0.066 Uiso calc R 1 . .
    C C10 0.2153(3) 0.07153(8) 0.1422(3) 0.0369(6) Uani d . 1 . .
    C C11 0.2280(3) 0.04022(7) 0.2894(3) 0.0336(6) Uani d . 1 . .
    C C12 0.3128(3) 0.05367(8) 0.4445(3) 0.0359(6) Uani d . 1 . .
    H H12 0.3630 0.0829 0.4569 0.043 Uiso calc R 1 . .
    C C13 0.3230(3) 0.02398(8) 0.5803(3) 0.0362(6) Uani d . 1 . .
    H H13 0.3801 0.0333 0.6839 0.043 Uiso calc R 1 . .
    C C14 0.2486(3) -0.01969(8) 0.5636(3) 0.0333(6) Uani d . 1 . .
    C C15 0.1646(3) -0.03314(8) 0.4082(3) 0.0364(6) Uani d . 1 . .
    H H15 0.1165 -0.0626 0.3952 0.044 Uiso calc R 1 . .
    C C16 0.1517(3) -0.00331(7) 0.2732(3) 0.0362(6) Uani d . 1 . .
    H H16 0.0917 -0.0123 0.1705 0.043 Uiso calc R 1 . .
    C C17 0.2651(3) -0.05161(8) 0.7064(3) 0.0355(6) Uani d . 1 . .
    C C18 0.2921(4) -0.07978(9) 0.9765(3) 0.0536(7) Uani d . 1 . .
    H H18A 0.1868 -0.0808 1.0383 0.064 Uiso calc R 1 . .
    H H18B 0.3985 -0.0802 1.0563 0.064 Uiso calc R 1 . .
    C C19 0.2929(4) -0.11937(9) 0.8510(3) 0.0535(8) Uani d . 1 . .
    H H19A 0.4078 -0.1350 0.8606 0.064 Uiso calc R 1 . .
    H H19B 0.1994 -0.1415 0.8678 0.064 Uiso calc R 1 . .
loop_
    _atom_site_aniso_label
    _atom_site_aniso_U_11
    _atom_site_aniso_U_22
    _atom_site_aniso_U_33
    _atom_site_aniso_U_12
    _atom_site_aniso_U_13
    _atom_site_aniso_U_23
    O1 0.0623(13) 0.0418(11) 0.0858(16) -0.0113(10) -0.0017(11) -0.0208(10)
    O2 0.0679(14) 0.0419(11) 0.0755(15) -0.0065(9) 0.0207(11) -0.0182(10)
    N1 0.0584(15) 0.0315(12) 0.0603(16) -0.0034(10) 0.0084(12) -0.0091(11)
    C1 0.0540(18) 0.0288(14) 0.0343(15) 0.0008(12) 0.0044(13) 0.0005(11)
    C2 0.0472(15) 0.0319(13) 0.0360(15) -0.0010(11) 0.0033(12) -0.0005(11)
    C3 0.0486(16) 0.0408(15) 0.0473(17) 0.0009(12) 0.0070(13) -0.0034(13)
    C4 0.0500(17) 0.0394(15) 0.0496(18) -0.0103(12) 0.0020(13) -0.0119(13)
    C5 0.0546(16) 0.0280(13) 0.0358(15) -0.0011(12) 0.0029(12) -0.0013(11)
    C6 0.0478(16) 0.0448(16) 0.0511(18) 0.0003(12) 0.0069(13) -0.0105(13)
    C7 0.0487(16) 0.0429(15) 0.0505(18) -0.0097(12) 0.0026(13) -0.0092(13)
    N2 0.0654(15) 0.0399(13) 0.0324(13) -0.0025(10) 0.0002(11) 0.0025(10)
    N3 0.109(2) 0.0322(12) 0.0354(14) 0.0042(12) 0.0051(13) 0.0015(10)
    N4 0.0665(15) 0.0360(12) 0.0310(13) -0.0011(10) -0.0012(11) 0.0019(9)
    N5 0.0720(15) 0.0333(12) 0.0386(13) 0.0037(11) 0.0063(11) -0.0002(10)
    C8 0.0670(19) 0.0495(17) 0.0364(16) -0.0061(14) 0.0010(13) 0.0092(13)
    C9 0.075(2) 0.0439(16) 0.0472(19) 0.0056(14) 0.0055(15) 0.0099(14)
    C10 0.0416(15) 0.0332(14) 0.0355(16) 0.0014(11) 0.0018(11) -0.0011(11)
    C11 0.0380(13) 0.0306(13) 0.0319(14) 0.0019(11) 0.0024(11) -0.0023(10)
    C12 0.0427(14) 0.0288(13) 0.0361(15) 0.0002(10) 0.0023(11) -0.0039(11)
    C13 0.0399(14) 0.0366(14) 0.0312(14) 0.0017(11) -0.0015(11) -0.0074(11)
    C14 0.0387(14) 0.0312(13) 0.0303(14) 0.0026(10) 0.0050(11) -0.0010(11)
    C15 0.0461(15) 0.0303(13) 0.0326(15) -0.0042(11) 0.0024(11) -0.0040(11)
    C16 0.0435(15) 0.0352(14) 0.0284(14) -0.0001(11) -0.0037(11) -0.0043(11)
    C17 0.0391(14) 0.0349(14) 0.0327(15) 0.0034(11) 0.0045(11) -0.0018(11)
    C18 0.0703(19) 0.0499(17) 0.0400(17) 0.0038(14) 0.0018(14) 0.0086(13)
    C19 0.0682(19) 0.0416(16) 0.0511(19) 0.0075(13) 0.0086(15) 0.0112(13)
_geom_special_details
;
All e.s.d.'s (except the e.s.d. in the dihedral angle between two l.s. planes)
are estimated using the full covariance matrix. The cell e.s.d.'s are taken
into account individually in the estimation of e.s.d.'s in distances, angles
and torsion angles; correlations between e.s.d.'s in cell parameters are only
used when they are defined by crystal symmetry. An approximate (isotropic)
treatment of cell e.s.d.'s is used for estimating e.s.d.'s involving l.s.
planes.
;
loop_
    _geom_bond_atom_site_label_1
    _geom_bond_atom_site_label_2
    _geom_bond_site_symmetry_2
    _geom_bond_distance
    _geom_bond_publ_flag
    O1 C1 . 1.223(3) ?
    O2 C1 . 1.248(3) ?
    N1 C5 . 1.392(3) ?
    N1 H1A . 0.8600 ?
    N1 H1B . 0.8600 ?
    C1 C2 . 1.506(3) ?
    C2 C3 . 1.379(3) ?
    C2 C7 . 1.389(3) ?
    C3 C4 . 1.386(3) ?
    C3 H3 . 0.9300 ?
    C4 C5 . 1.387(3) ?
    C4 H4 . 0.9300 ?
    C5 C6 . 1.379(3) ?
    C6 C7 . 1.376(3) ?
    C6 H6 . 0.9300 ?
    C7 H7 . 0.9300 ?
    N2 C10 . 1.282(3) ?
    N2 C8 . 1.493(3) ?
    N3 C10 . 1.349(3) ?
    N3 C9 . 1.444(3) ?
    N3 H3A . 0.8600 ?
    N4 C17 . 1.314(3) ?
    N4 C18 . 1.463(3) ?
    N4 H4A . 0.8600 ?
    N5 C17 . 1.304(3) ?
    N5 C19 . 1.454(3) ?
    N5 H5A . 0.8600 ?
    C8 C9 . 1.526(3) ?
    C8 H8A . 0.9700 ?
    C8 H8B . 0.9700 ?
    C9 H9A . 0.9700 ?
    C9 H9B . 0.9700 ?
    C10 C11 . 1.476(3) ?
    C11 C12 . 1.386(3) ?
    C11 C16 . 1.388(3) ?
    C12 C13 . 1.376(3) ?
    C12 H12 . 0.9300 ?
    C13 C14 . 1.386(3) ?
    C13 H13 . 0.9300 ?
    C14 C15 . 1.386(3) ?
    C14 C17 . 1.459(3) ?
    C15 C16 . 1.374(3) ?
    C15 H15 . 0.9300 ?
    C16 H16 . 0.9300 ?
    C18 C19 . 1.521(4) ?
    C18 H18A . 0.9700 ?
    C18 H18B . 0.9700 ?
    C19 H19A . 0.9700 ?
    C19 H19B . 0.9700 ?
loop_
    _geom_angle_atom_site_label_1
    _geom_angle_atom_site_label_2
    _geom_angle_atom_site_label_3
    _geom_angle_site_symmetry_1
    _geom_angle_site_symmetry_3
    _geom_angle
    _geom_angle_publ_flag
    C5 N1 H1A . . 120.0 ?
    C5 N1 H1B . . 120.0 ?
    H1A N1 H1B . . 120.0 ?
    O1 C1 O2 . . 124.2(2) ?
    O1 C1 C2 . . 118.9(2) ?
    O2 C1 C2 . . 116.9(2) ?
    C3 C2 C7 . . 117.3(2) ?
    C3 C2 C1 . . 122.2(2) ?
    C7 C2 C1 . . 120.4(2) ?
    C2 C3 C4 . . 121.4(2) ?
    C2 C3 H3 . . 119.3 ?
    C4 C3 H3 . . 119.3 ?
    C3 C4 C5 . . 120.5(2) ?
    C3 C4 H4 . . 119.8 ?
    C5 C4 H4 . . 119.8 ?
    C6 C5 C4 . . 118.6(2) ?
    C6 C5 N1 . . 120.9(2) ?
    C4 C5 N1 . . 120.5(2) ?
    C7 C6 C5 . . 120.4(2) ?
    C7 C6 H6 . . 119.8 ?
    C5 C6 H6 . . 119.8 ?
    C6 C7 C2 . . 121.9(2) ?
    C6 C7 H7 . . 119.0 ?
    C2 C7 H7 . . 119.0 ?
    C10 N2 C8 . . 105.6(2) ?
    C10 N3 C9 . . 109.6(2) ?
    C10 N3 H3A . . 125.2 ?
    C9 N3 H3A . . 125.2 ?
    C17 N4 C18 . . 110.6(2) ?
    C17 N4 H4A . . 124.7 ?
    C18 N4 H4A . . 124.7 ?
    C17 N5 C19 . . 111.1(2) ?
    C17 N5 H5A . . 124.4 ?
    C19 N5 H5A . . 124.4 ?
    N2 C8 C9 . . 106.5(2) ?
    N2 C8 H8A . . 110.4 ?
    C9 C8 H8A . . 110.4 ?
    N2 C8 H8B . . 110.4 ?
    C9 C8 H8B . . 110.4 ?
    H8A C8 H8B . . 108.6 ?
    N3 C9 C8 . . 101.4(2) ?
    N3 C9 H9A . . 111.5 ?
    C8 C9 H9A . . 111.5 ?
    N3 C9 H9B . . 111.5 ?
    C8 C9 H9B . . 111.5 ?
    H9A C9 H9B . . 109.3 ?
    N2 C10 N3 . . 116.5(2) ?
    N2 C10 C11 . . 123.9(2) ?
    N3 C10 C11 . . 119.6(2) ?
    C12 C11 C16 . . 119.2(2) ?
    C12 C11 C10 . . 121.2(2) ?
    C16 C11 C10 . . 119.5(2) ?
    C13 C12 C11 . . 120.3(2) ?
    C13 C12 H12 . . 119.8 ?
    C11 C12 H12 . . 119.8 ?
    C12 C13 C14 . . 120.5(2) ?
    C12 C13 H13 . . 119.8 ?
    C14 C13 H13 . . 119.8 ?
    C15 C14 C13 . . 119.1(2) ?
    C15 C14 C17 . . 120.6(2) ?
    C13 C14 C17 . . 120.2(2) ?
    C16 C15 C14 . . 120.5(2) ?
    C16 C15 H15 . . 119.7 ?
    C14 C15 H15 . . 119.7 ?
    C15 C16 C11 . . 120.3(2) ?
    C15 C16 H16 . . 119.9 ?
    C11 C16 H16 . . 119.9 ?
    N5 C17 N4 . . 112.0(2) ?
    N5 C17 C14 . . 123.2(2) ?
    N4 C17 C14 . . 124.8(2) ?
    N4 C18 C19 . . 102.4(2) ?
    N4 C18 H18A . . 111.3 ?
    C19 C18 H18A . . 111.3 ?
    N4 C18 H18B . . 111.3 ?
    C19 C18 H18B . . 111.3 ?
    H18A C18 H18B . . 109.2 ?
    N5 C19 C18 . . 102.8(2) ?
    N5 C19 H19A . . 111.2 ?
    C18 C19 H19A . . 111.2 ?
    N5 C19 H19B . . 111.2 ?
    C18 C19 H19B . . 111.2 ?
    H19A C19 H19B . . 109.1 ?
loop_
    _geom_hbond_atom_site_label_D
    _geom_hbond_atom_site_label_H
    _geom_hbond_atom_site_label_A
    _geom_hbond_site_symmetry_A
    _geom_hbond_distance_DH
    _geom_hbond_distance_HA
    _geom_hbond_distance_DA
    _geom_hbond_angle_DHA
    N5 H5A O2 3_656 0.86 1.86 2.719(3) 173.8
    N4 H4A N2 1_556 0.86 2.25 3.059(3) 156.0
    N3 H3A N1 4_565 0.86 2.20 3.035(3) 164.6
    N1 H1B O1 4_666 0.86 2.15 2.972(3) 159.5
    N1 H1A O2 4_566 0.86 2.12 2.962(3) 165.5
