# Supplementary material for: 2-[4-(4,5-Dihydro-1H-imidazol-2-yl)phen­yl]-4,5-dihydro-1H-imidazol-3-ium 4-amino­benzoate
Source: Acta Crystallogr Sect E Struct Rep Online. 2010 Dec 18;67(Pt 1):o179. doi: 10.1107/S1600536810051202 (PMC3050166; doi:10.1107/S1600536810051202)
Supplement: Supplementary file 2 [file e-67-0o179-Isup2.hkl]

# 
# h,k,l, Fc-squared, Fo-squared, sigma(Fo-squared) and status flag 
# 
data_I
_shelx_title ' 090602E_0m in P2(1)/n' 
_shelx_refln_list_code          4 
_shelx_F_calc_maximum      255.47 
_exptl_crystal_F_000       744.00 
_reflns_d_resolution_high  0.8109 
 
loop_ 
 _symmetry_equiv_pos_as_xyz 
 'x, y, z' 
 '-x+1/2, y+1/2, -z+1/2' 
 '-x, -y, -z' 
 'x-1/2, -y-1/2, z-1/2' 
 
_cell_length_a     7.5006 
_cell_length_b    29.0309 
_cell_length_c     7.9361 
_cell_angle_alpha  90.000 
_cell_angle_beta   95.545 
_cell_angle_gamma  90.000 
 
_shelx_F_squared_multiplier     1.000 
 
loop_ 
 _refln_index_h 
 _refln_index_k 
 _refln_index_l 
 _refln_F_squared_calc 
 _refln_F_squared_meas 
 _refln_F_squared_sigma 
 _refln_observed_status 
   2   0   0    65264.97    83194.88   6311.27 o 
   4   0   0     2406.37     2406.45     57.51 o 
   8   0   0      158.13      151.32     28.05 o 
   1   1   0       20.58       25.17      2.15 o 
   2   1   0     2532.31     2429.03     37.31 o 
   3   1   0     1103.83     1103.83     20.57 o 
   4   1   0      274.24      309.32     10.35 o 
   5   1   0        0.02        2.48      4.21 o 
   6   1   0      700.01      638.68     28.38 o 
   7   1   0        5.21        0.00     10.90 o 
   8   1   0        1.52        1.24     10.11 o 
   9   1   0        0.33        0.00     11.21 o 
   0   2   0     4928.28     4701.08    135.52 o 
   1   2   0       11.29       17.19      2.18 o 
   2   2   0    16159.64    17908.24    217.35 o 
   3   2   0       47.60       52.74      4.30 o 
   4   2   0      555.51      610.73     16.96 o 
   5   2   0      129.26      135.67      7.25 o 
   6   2   0      528.21      472.93     31.16 o 
   7   2   0        0.05        1.76      8.53 o 
   8   2   0       18.75        8.91     10.93 o 
   9   2   0       21.10       18.92     13.33 o 
   1   3   0      154.73      130.61      7.32 o 
   2   3   0     1902.15     1964.33     28.32 o 
   3   3   0     1576.27     1467.52     22.40 o 
   4   3   0      933.65     1056.31     18.95 o 
   5   3   0      114.45      116.95      6.59 o 
   6   3   0      354.84      326.89     18.94 o 
   7   3   0       24.26       32.00     11.14 o 
   8   3   0      192.97      222.64     22.76 o 
   9   3   0        0.87        0.00      9.59 o 
   0   4   0       51.29       52.65      4.78 o 
   1   4   0        0.31       15.19      2.79 o 
   2   4   0     1058.98      865.55     14.59 o 
   3   4   0       25.33       29.65      3.30 o 
   4   4   0      247.29      203.46      7.92 o 
   5   4   0       25.54       26.87      5.28 o 
   6   4   0      107.60      103.92     15.21 o 
   7   4   0       97.03       85.16     14.58 o 
   8   4   0       28.07       14.21     10.76 o 
   9   4   0       21.85        5.89     13.09 o 
   1   5   0      110.90      134.40      5.47 o 
   2   5   0     3146.51     3004.31     41.60 o 
   3   5   0       10.44        7.20      2.51 o 
   4   5   0       19.21       34.59      4.69 o 
   5   5   0       68.01       66.46      6.85 o 
   6   5   0      149.71      168.04     18.11 o 
   7   5   0       25.95       44.87     13.49 o 
   8   5   0      213.25      217.28     22.23 o 
   9   5   0        1.32        1.55     11.55 o 
   0   6   0      645.87      492.87     14.84 o 
   1   6   0       62.56       90.52      5.74 o 
   2   6   0      105.53       94.49      4.34 o 
   3   6   0       28.41       31.94      3.51 o 
   4   6   0      828.23      846.50     17.26 o 
   5   6   0        1.11        7.92      4.34 o 
   6   6   0       84.81       76.58     11.15 o 
   7   6   0       50.93       55.68     12.87 o 
   8   6   0        8.73       18.82     11.46 o 
   9   6   0       13.22       11.16     12.11 o 
   1   7   0       61.05       67.49      5.28 o 
   2   7   0       64.54       74.54      5.58 o 
   3   7   0     1129.65     1156.96     20.06 o 
   4   7   0       74.86       89.82      5.95 o 
   5   7   0        7.32        5.95      4.41 o 
   6   7   0        9.56        9.79      5.69 o 
   7   7   0       11.51        4.50      8.51 o 
   8   7   0       15.76        7.16     10.82 o 
   9   7   0        4.79        0.00     10.67 o 
   0   8   0     1121.15     1010.26     27.20 o 
   1   8   0      277.89      242.97     12.34 o 
   2   8   0     1489.46     1529.27     29.90 o 
   3   8   0        2.45        0.00      2.48 o 
   4   8   0        8.40        6.85      3.23 o 
   5   8   0       10.12        9.50      4.53 o 
   6   8   0       80.89       99.95      9.30 o 
   7   8   0        2.64        0.00     24.33 o 
   8   8   0       10.03        0.00     10.29 o 
   1   9   0        0.00        0.70      4.69 o 
   2   9   0     1310.93     1408.44     24.66 o 
   3   9   0      128.06      155.18     10.47 o 
   4   9   0     1680.22     1731.23     29.17 o 
   5   9   0        4.50        3.08      4.51 o 
   6   9   0        5.66       12.63      5.80 o 
   7   9   0       17.40       20.75     16.49 o 
   8   9   0        9.16       17.31     11.53 o 
   0  10   0     4356.51     4365.27     97.35 o 
   1  10   0      739.51      746.69     22.96 o 
   2  10   0      227.46      240.54      7.75 o 
   3  10   0        0.74        0.00      3.36 o 
   4  10   0      190.23      195.50      9.70 o 
   5  10   0       59.96       73.53      7.71 o 
   6  10   0       34.19       48.65      7.66 o 
   7  10   0        1.59       11.19      9.72 o 
   8  10   0        4.90       24.89     12.82 o 
   1  11   0      349.16      341.51     10.58 o 
   2  11   0       37.03       40.04      4.54 o 
   3  11   0      254.72      244.79      8.43 o 
   4  11   0       15.66       19.46      5.03 o 
   5  11   0        0.16        0.00      4.16 o 
   6  11   0        2.48        0.46      7.77 o 
   7  11   0        3.64       11.99     10.31 o 
   8  11   0        1.81        0.00      8.49 o 
   0  12   0     3206.62     3265.57     76.69 o 
   1  12   0      343.57      330.24     10.69 o 
   2  12   0      472.96      477.60     10.84 o 
   3  12   0      568.42      613.77     15.18 o 
   4  12   0      253.82      273.51      9.87 o 
   5  12   0       34.94       25.08      5.88 o 
   6  12   0        0.04        0.00      4.91 o 
   7  12   0       34.93       24.52     42.96 o 
   8  12   0       15.45       34.85     14.41 o 
   1  13   0      225.92      234.79     13.76 o 
   2  13   0      183.64      199.00      7.04 o 
   3  13   0      356.82      394.09     12.64 o 
   4  13   0        4.08        4.93      3.86 o 
   5  13   0       51.20       57.44      7.70 o 
   6  13   0       58.44       65.42      8.49 o 
   7  13   0        5.30       13.45     11.52 o 
   8  13   0        1.41       13.52     12.61 o 
   0  14   0      921.22      779.86     26.63 o 
   1  14   0      640.64      700.40     17.84 o 
   2  14   0      493.48      524.79     11.79 o 
   3  14   0      468.69      485.95     12.43 o 
   4  14   0       73.61       84.88      7.86 o 
   5  14   0        6.04        7.04      5.13 o 
   6  14   0      133.78      133.62     14.99 o 
   7  14   0       21.66       31.31     11.80 o 
   8  14   0       15.31        6.52     24.13 o 
   1  15   0      214.40      183.22      9.40 o 
   2  15   0      173.77      185.26     10.66 o 
   3  15   0      360.41      392.86     11.13 o 
   4  15   0      193.01      187.47     10.35 o 
   5  15   0        0.10        0.00      4.58 o 
   6  15   0        7.42        6.93      5.54 o 
   7  15   0        0.37        5.57      7.80 o 
   8  15   0       15.16       17.80     12.20 o 
   0  16   0     2010.14     2025.82     54.73 o 
   1  16   0     1073.52     1165.00     25.99 o 
   2  16   0      308.41      322.11      9.16 o 
   3  16   0        0.02        1.22      3.57 o 
   4  16   0        0.87        0.00      4.36 o 
   5  16   0        2.84        1.77      5.14 o 
   6  16   0       87.73       93.44      9.72 o 
   7  16   0       36.68       41.97     17.68 o 
   8  16   0        7.55       14.05     10.38 o 
   1  17   0      239.49      276.27     11.95 o 
   2  17   0       38.45       47.20      5.35 o 
   3  17   0       14.93       10.41      4.42 o 
   4  17   0       95.49       86.54      9.91 o 
   5  17   0        9.36        2.96      5.26 o 
   6  17   0        1.67        0.00      5.52 o 
   7  17   0        5.74       15.49      7.06 o 
   8  17   0        1.05       17.15     10.97 o 
   0  18   0      319.13      347.41     34.38 o 
   1  18   0      448.11      456.87     15.44 o 
   2  18   0      175.95      189.68     12.22 o 
   3  18   0      110.31      116.12     10.41 o 
   4  18   0        3.11        0.00      8.36 o 
   5  18   0       11.79        8.56      6.88 o 
   6  18   0       24.10       15.48      9.24 o 
   7  18   0       44.18       34.07     11.34 o 
   1  19   0       50.40       44.60      6.91 o 
   2  19   0        0.31        9.78      5.92 o 
   3  19   0       28.27       25.60      6.86 o 
   4  19   0        2.17        3.73      8.02 o 
   5  19   0        5.59        2.86      8.42 o 
   6  19   0        0.48        1.80      8.68 o 
   7  19   0        0.68        3.78     10.39 o 
   0  20   0        2.40        0.00      6.54 o 
   1  20   0      517.76      486.62     24.65 o 
   2  20   0      186.90      188.13     12.91 o 
   3  20   0       35.37       42.36     11.23 o 
   4  20   0        0.42        6.54      7.93 o 
   5  20   0        9.72       11.69      9.32 o 
   6  20   0        8.75       10.52      9.51 o 
   7  20   0       36.78       63.83     14.40 o 
   1  21   0       14.70       19.47      6.41 o 
   2  21   0       93.22      110.61     11.16 o 
   3  21   0        0.00        0.00      7.15 o 
   4  21   0      195.43      191.31     18.86 o 
   5  21   0        0.86        3.03      8.95 o 
   6  21   0       27.85       29.71     10.96 o 
   7  21   0        8.09        2.88     11.41 o 
   0  22   0      134.92      118.99     14.95 o 
   1  22   0       25.28       35.56      7.47 o 
   2  22   0      152.82      150.80     12.85 o 
   3  22   0       46.11       34.49      8.77 o 
   4  22   0       26.98       12.77      9.21 o 
   5  22   0        0.02        6.39      9.79 o 
   6  22   0        0.83       18.15     17.22 o 
   7  22   0       38.42       35.49     13.10 o 
   1  23   0       38.02       27.05      7.59 o 
   2  23   0      482.10      447.67     38.00 o 
   3  23   0      302.18      321.58     30.01 o 
   4  23   0      624.76      665.95     33.00 o 
   5  23   0       10.70       10.31      9.86 o 
   6  23   0       12.16       10.10     10.16 o 
   7  23   0       28.07       11.89     16.94 o 
   0  24   0       17.18       22.19     10.86 o 
   1  24   0       18.41       12.78      8.01 o 
   2  24   0       19.45       18.45      7.93 o 
   3  24   0       10.13       27.66      8.42 o 
   4  24   0       16.83        8.25      9.96 o 
   5  24   0      284.09      247.21     27.10 o 
   6  24   0        5.09       18.38     15.11 o 
   1  25   0       29.31       29.27      7.71 o 
   2  25   0      278.57      291.99     17.89 o 
   3  25   0      382.77      405.86     20.47 o 
   4  25   0      138.81      135.32     25.07 o 
   5  25   0       10.09        2.56     10.02 o 
   6  25   0        1.64        0.00     14.30 o 
   0  26   0        3.76       11.97      9.86 o 
   1  26   0       55.72       54.92      9.06 o 
   2  26   0        4.50        9.96      7.74 o 
   3  26   0       77.67       59.67     17.51 o 
   4  26   0       25.86       11.76     11.42 o 
   5  26   0        0.07        0.00     19.80 o 
   6  26   0       25.05       14.74     12.12 o 
   1  27   0       18.27       17.21      7.55 o 
   2  27   0        7.55       12.73      8.32 o 
   3  27   0      307.39      334.50     30.03 o 
   4  27   0        2.20        0.41     10.07 o 
   5  27   0       22.77        6.43     10.93 o 
   6  27   0        2.22        3.62     11.74 o 
   0  28   0        5.99       11.59     21.72 o 
   1  28   0      151.91      178.55     14.15 o 
   2  28   0       16.01       14.91      8.86 o 
   3  28   0        0.79       11.00     10.77 o 
   4  28   0       15.64       23.75     15.14 o 
   5  28   0       59.57       59.07     15.77 o 
   1  29   0      100.23      110.55     19.94 o 
   2  29   0       11.45       24.45      9.53 o 
   3  29   0      323.98      279.57     36.36 o 
   4  29   0       39.75       29.85     13.09 o 
   5  29   0      155.61      178.76     24.14 o 
   0  30   0       57.43       52.46     14.56 o 
   1  30   0       16.64        0.00      7.77 o 
   2  30   0       20.94       30.13      9.83 o 
   3  30   0       16.29       12.45     14.07 o 
   4  30   0       42.07       32.10     16.94 o 
   5  30   0       23.66        1.02     31.61 o 
   1  31   0        2.59        0.00      7.36 o 
   2  31   0       27.73       24.69      9.75 o 
   3  31   0       17.84       20.48     11.95 o 
   4  31   0       23.94        3.67     15.00 o 
   0  32   0       47.82       42.77     14.90 o 
   1  32   0       14.96        4.89      7.72 o 
   2  32   0        3.88        0.00      8.76 o 
   3  32   0       29.87       26.50     13.53 o 
   4  32   0       11.13        4.21     12.60 o 
   1  33   0       36.01       32.84      9.95 o 
   2  33   0       14.87       12.19      9.93 o 
   3  33   0        0.02        0.00     10.92 o 
   0  34   0       45.78       38.98     15.34 o 
   1  34   0       17.57        6.35      9.82 o 
   2  34   0       20.37       37.64     15.92 o 
   1  35   0        1.37        4.15      9.51 o 
  -9   0   1        0.47       14.66     17.53 o 
  -7   0   1      346.84      332.12     33.64 o 
  -5   0   1      393.95      401.92     19.65 o 
  -3   0   1      713.00      747.33     23.15 o 
  -1   0   1     4643.09     4619.41    137.02 o 
   1   0   1     4577.02     3993.78     81.82 o 
   3   0   1     1537.16     1530.02     36.54 o 
   5   0   1      742.82      858.85     44.43 o 
   7   0   1      769.89      784.89     49.01 o 
   9   0   1        4.97       14.78     18.54 o 
  -9   1   1        2.74       19.98     11.02 o 
  -8   1   1       38.63       51.37     16.69 o 
  -7   1   1       51.98       51.81     12.67 o 
  -6   1   1        0.02        0.90      6.51 o 
  -5   1   1        0.27        6.45      3.76 o 
  -4   1   1      807.15      776.57     16.13 o 
  -3   1   1     1833.11     1769.43     31.03 o 
  -2   1   1     1735.86     1723.08     28.71 o 
  -1   1   1     1541.48     1202.46     23.14 o 
   0   1   1      737.23      675.19     17.10 o 
   1   1   1     1261.04     1213.24     19.40 o 
   2   1   1     3699.02     3783.37     55.80 o 
   3   1   1      367.07      327.42      8.22 o 
   4   1   1     2376.03     2472.24     40.84 o 
   5   1   1      340.37      353.03     19.99 o 
   6   1   1      292.83      247.99     19.50 o 
   7   1   1       11.88        9.61     17.28 o 
   8   1   1       24.91       29.18     12.08 o 
   9   1   1        0.71       20.11     11.84 o 
  -9   2   1        0.03        3.99     10.34 o 
  -8   2   1      142.75      145.15     19.19 o 
  -7   2   1      163.23      167.59     20.10 o 
  -6   2   1      976.35     1052.99     30.63 o 
  -5   2   1      112.56      101.62      8.77 o 
  -4   2   1     4876.57     4843.45     60.77 o 
  -3   2   1       89.45       73.17      4.73 o 
  -2   2   1    14413.07    14766.48    181.37 o 
  -1   2   1     2031.87     1687.60     39.43 o 
   0   2   1      514.80      398.93     11.52 o 
   1   2   1     8701.29     8415.78    103.64 o 
   2   2   1      513.00      495.18     12.49 o 
   3   2   1      357.97      346.18      8.65 o 
   4   2   1      158.31      176.15      8.76 o 
   5   2   1      271.16      262.34     12.54 o 
   6   2   1       27.52       21.50     17.92 o 
   7   2   1       52.59       20.32      9.71 o 
   8   2   1        0.39        0.00      9.41 o 
   9   2   1        1.64        4.27     11.46 o 
  -9   3   1       24.62       12.52     11.19 o 
  -8   3   1        0.01        0.00      9.06 o 
  -7   3   1       20.23       32.46     11.74 o 
  -6   3   1      162.38      150.60     12.70 o 
  -5   3   1      217.52      244.47     11.81 o 
  -4   3   1      144.40      146.34      8.91 o 
  -3   3   1       99.90      108.24      8.09 o 
  -2   3   1     3501.73     3308.87     51.04 o 
  -1   3   1     7641.56     7866.93    307.94 o 
   0   3   1      189.48      198.59      7.44 o 
   1   3   1     1554.18     1603.62     24.96 o 
   2   3   1      662.33      591.36     14.33 o 
   3   3   1      157.37      177.47      8.18 o 
   4   3   1       81.01       78.83      5.17 o 
   5   3   1       30.45       39.61      6.73 o 
   6   3   1        0.15        8.86      9.01 o 
   7   3   1       26.26       31.55     11.52 o 
   8   3   1       38.63       26.03     12.08 o 
   9   3   1        2.54        9.81     12.21 o 
  -9   4   1        0.19       13.93     11.65 o 
  -8   4   1        1.22        1.91     10.44 o 
  -7   4   1       14.18       20.16     12.30 o 
  -6   4   1      433.76      454.70     19.23 o 
  -5   4   1      263.91      257.18     10.52 o 
  -4   4   1     6246.12     6297.25     86.58 o 
  -3   4   1      283.75      355.98      9.35 o 
  -2   4   1    18608.98    20222.90    256.44 o 
  -1   4   1       62.52       40.36      3.70 o 
   0   4   1    13429.69    14581.90    308.62 o 
   1   4   1     4373.91     4064.53     59.12 o 
   2   4   1       72.44       65.20      4.86 o 
   3   4   1      490.40      533.98     23.21 o 
   4   4   1      146.86      155.87      6.48 o 
   5   4   1       12.28       10.17      5.19 o 
   6   4   1      102.93      118.49     30.21 o 
   7   4   1       24.53        9.30     10.13 o 
   8   4   1        1.03        7.34     10.27 o 
   9   4   1       16.06       20.20     12.93 o 
  -9   5   1        4.49       20.59     11.98 o 
  -8   5   1       75.71       79.36     15.69 o 
  -7   5   1      179.97      182.79     24.23 o 
  -6   5   1      269.60      248.29     15.30 o 
  -5   5   1       95.86       98.72      7.03 o 
  -4   5   1       11.58       15.65      3.89 o 
  -3   5   1     1011.54     1087.46     19.47 o 
  -2   5   1     6587.41     6326.51     83.83 o 
  -1   5   1     1099.87      992.22     35.78 o 
   0   5   1    14457.73    14985.76    367.23 o 
   1   5   1     3476.18     3491.02     62.97 o 
   2   5   1     2568.53     2610.01     40.15 o 
   3   5   1      296.67      314.73     12.70 o 
   4   5   1       50.25       56.45      6.58 o 
   5   5   1       17.34       26.71      6.43 o 
   6   5   1        5.29        0.00      8.58 o 
   7   5   1      261.99      230.60     21.03 o 
   8   5   1        0.19        0.00      9.86 o 
  -9   6   1        0.54       11.18     11.89 o 
  -8   6   1        0.26        7.07      9.84 o 
  -7   6   1        3.46        0.00      7.34 o 
  -6   6   1      158.30      172.51     13.60 o 
  -5   6   1      110.38      124.67      7.80 o 
  -4   6   1      329.99      349.66     10.63 o 
  -3   6   1     1024.52     1022.90     18.80 o 
  -2   6   1      640.85      708.94     13.51 o 
  -1   6   1      978.71      887.31     17.61 o 
   0   6   1      154.31      161.73      9.50 o 
   1   6   1      812.07      724.18     14.04 o 
   2   6   1       29.33       36.64      3.28 o 
   3   6   1     2300.23     2145.55     41.92 o 
   4   6   1      289.90      330.16     19.67 o 
   5   6   1       21.65       13.79      5.82 o 
   6   6   1       18.16       15.76      7.56 o 
   7   6   1       14.03       15.93      8.43 o 
   8   6   1       20.61       33.73     13.45 o 
  -9   7   1       41.71       45.69     14.80 o 
  -8   7   1       19.27       36.42     12.05 o 
  -7   7   1        5.37       11.20     10.79 o 
  -6   7   1       19.14       21.32      7.48 o 
  -5   7   1        3.88        4.68      3.67 o 
  -4   7   1      658.10      631.44     14.93 o 
  -3   7   1     1102.42     1073.62     19.62 o 
  -2   7   1     1389.73     1455.02     23.25 o 
  -1   7   1      171.49      159.59      5.44 o 
   0   7   1     2253.02     2187.07     36.35 o 
   1   7   1      524.86      491.72     10.91 o 
   2   7   1        6.13        3.41      2.35 o 
   3   7   1      357.82      377.11      8.88 o 
   4   7   1        1.86        1.34      3.56 o 
   5   7   1       20.52       33.57      7.02 o 
   6   7   1       31.94       25.29      9.49 o 
   7   7   1       33.27       24.82      8.75 o 
   8   7   1       20.04        8.17     11.40 o 
  -9   8   1        2.84       11.52     18.99 o 
  -8   8   1        0.36        3.61      9.42 o 
  -7   8   1       25.38       39.32     12.16 o 
  -6   8   1       78.63       63.36      9.66 o 
  -5   8   1       10.81        5.69      4.09 o 
  -4   8   1      711.68      735.05     16.48 o 
  -3   8   1      103.76      132.99      7.56 o 
  -2   8   1      108.36      116.51      5.24 o 
  -1   8   1      266.59      297.61      7.66 o 
   0   8   1      194.02      227.54      8.76 o 
   1   8   1        0.93        4.13      2.04 o 
   2   8   1      172.76      154.85      5.43 o 
   3   8   1      293.54      298.99      8.17 o 
   4   8   1       33.61       42.01      5.80 o 
   5   8   1       14.10       13.95      5.12 o 
   6   8   1       58.30       50.79      9.35 o 
   7   8   1        1.47        6.15      7.73 o 
   8   8   1       30.74       28.36     12.32 o 
  -8   9   1        2.20        2.33     18.32 o 
  -7   9   1        9.26        1.49      9.00 o 
  -6   9   1        0.83        2.18      5.73 o 
  -5   9   1        0.11        0.00      3.55 o 
  -4   9   1      379.63      328.85     10.64 o 
  -3   9   1     1070.92     1142.29     20.95 o 
  -2   9   1       56.21       65.23      4.22 o 
  -1   9   1      440.48      470.09     10.34 o 
   0   9   1       93.78       87.54      5.98 o 
   1   9   1      986.35     1068.73     24.51 o 
   2   9   1      452.46      437.04      9.71 o 
   3   9   1     1154.91     1161.67     20.25 o 
   4   9   1        0.73        1.12      4.01 o 
   5   9   1       20.46       20.48      6.98 o 
   6   9   1      194.16      212.67     15.06 o 
   7   9   1        5.57        2.09      7.90 o 
   8   9   1       81.51      108.43     29.76 o 
  -8  10   1        7.49       15.79     10.29 o 
  -7  10   1        0.28        3.43      6.62 o 
  -6  10   1       32.87       16.00      5.83 o 
  -5  10   1      145.75      139.65      8.52 o 
  -4  10   1      861.03      764.74     17.20 o 
  -3  10   1      246.82      220.57      8.32 o 
  -2  10   1     2991.03     2872.18     38.22 o 
  -1  10   1      780.08      727.59     19.19 o 
   0  10   1       15.82       12.41      3.39 o 
   1  10   1      184.17      199.57      7.03 o 
   2  10   1        6.64       12.76      2.67 o 
   3  10   1        1.21        2.40      2.81 o 
   4  10   1      220.04      189.43      9.86 o 
   5  10   1        0.34        2.75      5.52 o 
   6  10   1       97.05       91.41     11.68 o 
   7  10   1       13.91       10.19      8.06 o 
   8  10   1       35.75       25.15     11.83 o 
  -8  11   1       10.31        4.77      9.83 o 
  -7  11   1       20.12       30.40      8.65 o 
  -6  11   1        4.36        0.00      4.60 o 
  -5  11   1        6.79        0.00      7.50 o 
  -4  11   1      376.52      410.65     15.23 o 
  -3  11   1       87.68       86.93      5.92 o 
  -2  11   1        0.58        0.00      2.08 o 
  -1  11   1       74.70       63.72      5.32 o 
   0  11   1      980.78      860.54     18.90 o 
   1  11   1       12.75       17.01      3.84 o 
   2  11   1      385.77      410.35     12.11 o 
   3  11   1       17.63       33.08      6.43 o 
   4  11   1      422.45      428.22     14.21 o 
   5  11   1       16.48        8.53      5.18 o 
   6  11   1      161.10      167.62     11.73 o 
   7  11   1       16.36        5.05      7.56 o 
   8  11   1       85.33       86.57     27.59 o 
  -8  12   1        4.74       14.01     10.96 o 
  -7  12   1       12.49        4.48      7.11 o 
  -6  12   1        2.20        0.00      5.21 o 
  -5  12   1       79.73       79.50      7.88 o 
  -4  12   1        7.82        0.60      4.43 o 
  -3  12   1        2.55        7.16      3.67 o 
  -2  12   1      154.08      167.85      8.49 o 
  -1  12   1      290.72      312.88     10.68 o 
   0  12   1      178.72      165.50      7.92 o 
   1  12   1        8.44        3.84      2.54 o 
   2  12   1       24.04       16.83      3.85 o 
   3  12   1       37.74       57.03      6.98 o 
   4  12   1      518.02      493.31     16.15 o 
   5  12   1       12.91       16.51      5.50 o 
   6  12   1       21.16       23.84      8.75 o 
   7  12   1       11.15       14.88     10.43 o 
   8  12   1       42.72       47.70     14.17 o 
  -8  13   1       17.00       24.36     12.06 o 
  -7  13   1       22.63       28.24      8.59 o 
  -6  13   1      124.38      124.54     10.47 o 
  -5  13   1       34.95       29.71      6.37 o 
  -4  13   1       23.95       25.56      4.92 o 
  -3  13   1        3.20       16.92      4.40 o 
  -2  13   1       21.97       32.34      3.68 o 
  -1  13   1       48.00       62.76      5.91 o 
   0  13   1      288.49      286.36     10.38 o 
   1  13   1      735.33      764.58     16.69 o 
   2  13   1        0.78        2.01      2.74 o 
   3  13   1      132.21      117.14      7.25 o 
   4  13   1       21.25       10.50      5.05 o 
   5  13   1        1.90       12.66      5.94 o 
   6  13   1        4.94        1.54      5.69 o 
   7  13   1       32.39       52.73     10.68 o 
   8  13   1       12.38        5.12     16.77 o 
  -8  14   1        0.49        4.37      9.42 o 
  -7  14   1       60.30       59.85     10.16 o 
  -6  14   1        0.88        0.00      5.36 o 
  -5  14   1        9.62        5.44      4.93 o 
  -4  14   1       98.12       99.22      7.20 o 
  -3  14   1       13.34       11.35      3.92 o 
  -2  14   1     1162.51     1197.15     21.29 o 
  -1  14   1     3619.93     3513.61     59.64 o 
   0  14   1      967.38      943.97     21.64 o 
   1  14   1     1547.10     1464.20     27.22 o 
   2  14   1      368.63      393.14     10.08 o 
   3  14   1       22.22       28.94      4.37 o 
   4  14   1       83.00       76.29      7.68 o 
   5  14   1       83.56       66.89      8.19 o 
   6  14   1       59.26       65.76      8.86 o 
   7  14   1      118.48      104.06     13.51 o 
   8  14   1        6.52       14.04     10.96 o 
  -8  15   1        3.21        0.00      9.41 o 
  -7  15   1        1.41        0.00      6.41 o 
  -6  15   1        0.17        0.26      5.04 o 
  -5  15   1       28.23       18.91      9.90 o 
  -4  15   1        2.66        6.63      3.97 o 
  -3  15   1       41.99       47.17      5.09 o 
  -2  15   1      709.07      761.70     14.58 o 
  -1  15   1        1.51        7.09      4.36 o 
   0  15   1     1420.55     1536.39     31.10 o 
   1  15   1      204.42      213.70      8.30 o 
   2  15   1      598.86      609.58     17.94 o 
   3  15   1       19.90       22.82      5.78 o 
   4  15   1        6.59        8.20      5.13 o 
   5  15   1      113.20      104.16     14.76 o 
   6  15   1      122.40      119.30     12.81 o 
   7  15   1        6.32        0.00      7.60 o 
   8  15   1        0.23        0.00     10.37 o 
  -8  16   1        1.55        4.49     10.13 o 
  -7  16   1       59.25       71.22     10.80 o 
  -6  16   1       14.23        5.84      5.43 o 
  -5  16   1      199.15      205.57     11.96 o 
  -4  16   1        3.59        5.34      4.22 o 
  -3  16   1      261.58      283.20     10.68 o 
  -2  16   1       40.69       49.23      4.17 o 
  -1  16   1      286.47      308.00     14.34 o 
   0  16   1     2293.62     2279.48     42.68 o 
   1  16   1       13.43       12.02      3.46 o 
   2  16   1      392.84      408.50     10.58 o 
   3  16   1       40.18       44.63      5.01 o 
   4  16   1      262.15      258.39     12.22 o 
   5  16   1       19.49       20.70      6.58 o 
   6  16   1        1.65        0.00      5.60 o 
   7  16   1        0.42        0.00      7.68 o 
   8  16   1        0.03        9.36     17.08 o 
  -8  17   1        0.70       12.08     13.71 o 
  -7  17   1       41.18       42.06     15.42 o 
  -6  17   1        4.65        2.75      6.72 o 
  -5  17   1       15.57       20.87      6.63 o 
  -4  17   1        7.62        4.21      6.11 o 
  -3  17   1       40.44       42.41      6.25 o 
  -2  17   1      120.50      132.26      7.43 o 
  -1  17   1       59.48       78.10      7.66 o 
   0  17   1      414.78      412.06     14.52 o 
   1  17   1      373.35      422.61     13.20 o 
   2  17   1      453.38      460.01     13.54 o 
   3  17   1       98.10      126.22      7.23 o 
   4  17   1        9.28        5.89      4.92 o 
   5  17   1       83.64       78.61      9.10 o 
   6  17   1        2.86        0.00      5.80 o 
   7  17   1        4.73        0.00      7.67 o 
  -7  18   1        0.16        2.86      7.63 o 
  -6  18   1       66.77       84.24     11.30 o 
  -5  18   1       16.16       16.19      6.78 o 
  -4  18   1        9.54       15.83      5.64 o 
  -3  18   1       85.06       94.78      8.01 o 
  -2  18   1        3.69        1.82      5.04 o 
  -1  18   1        6.80       19.49      5.69 o 
   0  18   1      103.14      112.24     10.90 o 
   1  18   1      144.93      163.55     11.19 o 
   2  18   1        7.84       10.90      5.30 o 
   3  18   1      249.08      271.60     14.09 o 
   4  18   1      104.08      133.81     11.88 o 
   5  18   1      160.47      185.76     18.43 o 
   6  18   1       50.54       50.64      8.71 o 
   7  18   1       57.22       33.43     10.17 o 
  -7  19   1       72.64       73.73     19.89 o 
  -6  19   1       21.78       30.99     11.57 o 
  -5  19   1       62.48       53.55     12.48 o 
  -4  19   1      157.47      164.88     13.26 o 
  -3  19   1       78.27       72.61      9.74 o 
  -2  19   1       71.14       82.91      8.67 o 
  -1  19   1      187.65      182.72     10.98 o 
   0  19   1        0.26        3.86      4.90 o 
   1  19   1      165.70      161.83     11.67 o 
   2  19   1      347.68      361.74     25.54 o 
   3  19   1       13.57       23.04      6.64 o 
   4  19   1       23.73        4.68      7.70 o 
   5  19   1      223.56      204.67     19.43 o 
   6  19   1       11.36       13.21     10.00 o 
   7  19   1      156.16      142.10     29.12 o 
  -7  20   1        0.36        9.89     14.21 o 
  -6  20   1       11.78        0.00      7.88 o 
  -5  20   1       24.33       25.96     12.67 o 
  -4  20   1      262.27      294.86     25.12 o 
  -3  20   1        4.10        8.38      6.68 o 
  -2  20   1      214.89      217.43     12.62 o 
  -1  20   1        9.40       12.14      6.53 o 
   0  20   1        8.05        5.49      5.36 o 
   1  20   1      156.00      162.85     13.50 o 
   2  20   1      102.62       91.99      9.99 o 
   3  20   1       85.14       93.35     18.72 o 
   4  20   1      163.05      171.98     17.79 o 
   5  20   1      274.99      267.41     24.32 o 
   6  20   1       19.71       20.66     10.46 o 
   7  20   1       20.73       11.57     16.80 o 
  -7  21   1       10.86       23.71     15.73 o 
  -6  21   1        0.55        0.00      7.44 o 
  -5  21   1        0.76        5.81      8.39 o 
  -4  21   1       23.04       14.84      8.11 o 
  -3  21   1       34.93       28.01      9.99 o 
  -2  21   1      101.75       95.29      9.66 o 
  -1  21   1      654.16      625.83     26.09 o 
   0  21   1        4.10        0.00      5.57 o 
   1  21   1      441.52      384.41     17.41 o 
   2  21   1       50.68       46.68      8.49 o 
   3  21   1     1170.01     1093.27     41.42 o 
   4  21   1      149.20      126.96     16.17 o 
   5  21   1       37.43       34.65     24.44 o 
   6  21   1       16.06       30.44     12.78 o 
   7  21   1        0.14        0.00     15.00 o 
  -7  22   1       18.56       40.90     17.98 o 
  -6  22   1       11.55       10.36     12.98 o 
  -5  22   1        7.80       10.06     25.99 o 
  -4  22   1      229.19      254.86     23.31 o 
  -3  22   1      137.67      151.40     13.49 o 
  -2  22   1       14.80       15.20      6.90 o 
  -1  22   1        2.90        5.84      6.10 o 
   0  22   1       77.05       67.22      8.64 o 
   1  22   1       85.64       91.31     12.98 o 
   2  22   1      629.35      556.96     23.01 o 
   3  22   1      151.19      176.40     18.15 o 
   4  22   1      102.30       99.94     15.45 o 
   5  22   1        4.32        4.09      9.86 o 
   6  22   1        0.07       13.13     18.12 o 
   7  22   1        4.83       11.69     18.60 o 
  -7  23   1       12.82       29.44     17.64 o 
  -6  23   1        2.47        0.65      9.55 o 
  -5  23   1      180.84      189.98     27.29 o 
  -4  23   1       70.39       80.58     15.37 o 
  -3  23   1     1396.08     1392.47     39.25 o 
  -2  23   1       28.70       29.98      7.99 o 
  -1  23   1      599.39      610.82     25.49 o 
   0  23   1       18.25       20.39      6.97 o 
   1  23   1      157.25      157.40     13.26 o 
   2  23   1       50.71       56.79      9.26 o 
   3  23   1      346.94      405.83     26.25 o 
   4  23   1      228.54      246.02     36.44 o 
   5  23   1       13.54       17.14     12.14 o 
   6  23   1        1.96        0.00      9.33 o 
  -6  24   1        0.00        2.31     10.80 o 
  -5  24   1      134.43      106.44     16.93 o 
  -4  24   1       61.69       68.46     14.85 o 
  -3  24   1      286.45      257.43     17.43 o 
  -2  24   1       62.89       71.45     11.59 o 
  -1  24   1        9.33       22.34      7.23 o 
   0  24   1       29.90       35.49      7.94 o 
   1  24   1      303.94      288.75     17.04 o 
   2  24   1      285.26      301.75     36.69 o 
   3  24   1      681.45      660.06     33.04 o 
   4  24   1        3.34        9.68      9.21 o 
   5  24   1      193.25      200.92     22.08 o 
   6  24   1        3.56       23.57     11.90 o 
  -6  25   1        7.11        8.12     19.64 o 
  -5  25   1       65.08       39.62     13.58 o 
  -4  25   1       44.93       58.57     13.66 o 
  -3  25   1       70.51       84.42     18.71 o 
  -2  25   1       23.01       15.70      7.49 o 
  -1  25   1      211.66      227.63     14.66 o 
   0  25   1       84.88       79.33     11.39 o 
   1  25   1      110.31      111.51     12.64 o 
   2  25   1      172.54      141.69     13.47 o 
   3  25   1        0.54        6.79     12.14 o 
   4  25   1       32.87       47.87     12.90 o 
   5  25   1       14.62       15.97     11.63 o 
   6  25   1      108.03      138.31     27.06 o 
  -6  26   1       14.73       12.95     12.10 o 
  -5  26   1       64.24       67.58     16.12 o 
  -4  26   1        1.65        0.52      9.87 o 
  -3  26   1      101.82       92.31     17.94 o 
  -2  26   1      110.76      122.93     13.46 o 
  -1  26   1      270.74      261.69     15.60 o 
   0  26   1      178.38      186.19     16.25 o 
   1  26   1      837.71      809.33     28.65 o 
   2  26   1      134.33      146.12     13.86 o 
   3  26   1      172.69      168.57     20.35 o 
   4  26   1      229.74      241.73     23.59 o 
   5  26   1       41.31       27.55     12.48 o 
   6  26   1        6.51       27.92     13.65 o 
  -6  27   1       13.83        7.67     14.72 o 
  -5  27   1        2.16        4.21     10.57 o 
  -4  27   1       49.09       48.88     17.22 o 
  -3  27   1        0.14        0.00      8.03 o 
  -2  27   1       31.22       39.28      9.18 o 
  -1  27   1       51.43       61.72      9.68 o 
   0  27   1      312.42      274.42     16.27 o 
   1  27   1      198.91      243.24     17.09 o 
   2  27   1      430.73      428.07     26.50 o 
   3  27   1       41.12       37.19     13.07 o 
   4  27   1      351.52      357.55     40.95 o 
   5  27   1       17.84       23.15     12.31 o 
  -5  28   1        0.02        0.00     17.87 o 
  -4  28   1        5.78        0.00     16.13 o 
  -3  28   1       89.61       95.85     13.44 o 
  -2  28   1      147.49      147.06     17.57 o 
  -1  28   1       11.84        9.86     10.81 o 
   0  28   1       62.57       56.47      9.99 o 
   1  28   1      170.75      144.13     14.80 o 
   2  28   1       23.38       34.04     10.73 o 
   3  28   1      505.11      504.06     67.44 o 
   4  28   1        3.61        0.36      9.72 o 
   5  28   1      131.03       90.24     31.50 o 
  -5  29   1       29.75       14.52     19.61 o 
  -4  29   1        0.18        4.85     10.57 o 
  -3  29   1       20.80       14.47      9.91 o 
  -2  29   1       15.44       20.00      8.34 o 
  -1  29   1        0.11        4.20      7.57 o 
   0  29   1        5.20        7.18      8.00 o 
   1  29   1       18.13       16.84      8.62 o 
   2  29   1      116.99      100.65     13.34 o 
   3  29   1       15.05       21.82     17.73 o 
   4  29   1       15.63        9.66     25.42 o 
   5  29   1       32.82       47.55     15.50 o 
  -5  30   1        5.29        2.04     11.81 o 
  -4  30   1        1.71        1.36     11.71 o 
  -3  30   1        3.37       21.22     11.02 o 
  -2  30   1        0.85        3.84      7.51 o 
  -1  30   1       39.69       42.86      9.53 o 
   0  30   1       23.77       16.10     10.07 o 
   1  30   1       45.83       30.71     10.62 o 
   2  30   1        8.51        1.80     10.75 o 
   3  30   1        0.63        0.00      9.62 o 
   4  30   1        3.80        0.00     10.87 o 
  -4  31   1       18.79       17.61     14.16 o 
  -3  31   1        0.26       12.66     12.85 o 
  -2  31   1        2.59        0.00      7.79 o 
  -1  31   1        9.87       10.45      8.06 o 
   0  31   1        3.34        0.00      8.60 o 
   1  31   1        5.78       11.11      9.04 o 
   2  31   1        1.16        9.85     11.20 o 
   3  31   1       52.80       34.96     13.27 o 
   4  31   1        7.60        0.00     21.46 o 
  -4  32   1        7.16        4.84     13.04 o 
  -3  32   1        1.32        0.00     13.12 o 
  -2  32   1        5.95       11.88      9.70 o 
  -1  32   1        6.25        0.00      7.88 o 
   0  32   1       61.14       88.42     15.04 o 
   1  32   1        1.31        9.17      8.92 o 
   2  32   1       35.16       32.40     13.64 o 
   3  32   1        8.08       15.08     12.09 o 
  -3  33   1        1.93        0.00     14.07 o 
  -2  33   1       39.23       54.70     13.15 o 
  -1  33   1       16.08       17.46      9.91 o 
   0  33   1        2.76        7.42      8.89 o 
   1  33   1       15.94        0.00     14.32 o 
   2  33   1       14.12       15.30     12.39 o 
   3  33   1        5.79       20.36     12.66 o 
  -2  34   1        4.49        0.00      9.78 o 
  -1  34   1        4.21        8.63      9.27 o 
   0  34   1       28.45       24.35     11.08 o 
   1  34   1       41.42       62.98     13.42 o 
   2  34   1       23.47       10.80     12.27 o 
  -1  35   1       29.63       35.31     11.39 o 
   0  35   1        2.88       10.38     10.21 o 
   1  35   1        1.15        6.55     10.01 o 
  -8   0   2      158.58      168.97     28.61 o 
  -6   0   2      169.83      155.52     11.33 o 
  -4   0   2       95.43       84.17     10.28 o 
  -2   0   2      222.45      225.02     11.46 o 
   0   0   2        3.28        3.28      3.09 o 
   2   0   2      797.52      749.91     20.65 o 
   4   0   2       58.03       66.40      6.14 o 
   6   0   2        0.82        5.06     11.29 o 
   8   0   2        8.03       11.80     15.00 o 
  -9   1   2       14.04       25.31     11.78 o 
  -8   1   2       21.73       22.20     11.27 o 
  -7   1   2      254.14      252.71     21.54 o 
  -6   1   2        0.28        0.00      4.99 o 
  -5   1   2      385.08      371.14     12.69 o 
  -4   1   2       25.22       27.00      4.33 o 
  -3   1   2       90.11       94.85      5.39 o 
  -2   1   2      823.65      755.26     27.25 o 
  -1   1   2     1504.23     1425.89     32.59 o 
   0   1   2       90.79       60.34      4.95 o 
   1   1   2     1995.05     1822.49     30.53 o 
   2   1   2       13.38       18.95      3.54 o 
   3   1   2       96.78      101.84      7.38 o 
   4   1   2       29.39       30.53      4.76 o 
   5   1   2       74.19       96.21     12.54 o 
   6   1   2       60.35       55.98     11.90 o 
   7   1   2      110.02      131.84     17.96 o 
   8   1   2        2.91        0.49     11.94 o 
  -9   2   2        5.83       15.58     24.95 o 
  -8   2   2       74.26       68.00     18.99 o 
  -7   2   2       70.70       60.88     12.74 o 
  -6   2   2      385.67      368.60     18.58 o 
  -5   2   2        3.19        0.39      3.97 o 
  -4   2   2       82.35      100.61      5.59 o 
  -3   2   2        5.78        2.13      2.66 o 
  -2   2   2      381.26      363.59     13.62 o 
  -1   2   2     6653.03     6154.61    295.24 o 
   0   2   2      877.49      872.93     30.14 o 
   1   2   2     1255.12     1195.18     21.78 o 
   2   2   2      318.42      327.34      8.29 o 
   3   2   2      378.40      360.89     11.92 o 
   4   2   2       29.58       40.03      5.45 o 
   5   2   2       83.41      103.77     12.96 o 
   6   2   2        0.01        9.07      8.54 o 
   7   2   2       71.45       72.18     14.84 o 
   8   2   2        1.01        0.00      7.99 o 
  -9   3   2       12.28       29.06     11.74 o 
  -8   3   2       34.43       19.67     11.94 o 
  -7   3   2       27.45       50.45     14.81 o 
  -6   3   2      452.23      484.33     15.81 o 
  -5   3   2      306.41      334.36     15.97 o 
  -4   3   2      151.92      141.62      6.52 o 
  -3   3   2     1943.95     1954.88     28.08 o 
  -2   3   2      453.79      474.23     21.27 o 
  -1   3   2       89.19       81.08      7.51 o 
   0   3   2    10678.28    10968.44    225.43 o 
   1   3   2     6819.33     6349.34     80.57 o 
   2   3   2       99.62       99.29      4.53 o 
   3   3   2     1185.48     1197.81     26.68 o 
   4   3   2       90.88      109.87      8.14 o 
   5   3   2      285.19      318.31     31.56 o 
   6   3   2      294.70      291.38     21.45 o 
   7   3   2       62.75       53.94     13.38 o 
   8   3   2       15.07        1.47     19.95 o 
  -9   4   2        0.94        0.00      8.68 o 
  -8   4   2        5.66       13.23     12.89 o 
  -7   4   2       95.55       94.54     12.01 o 
  -6   4   2      385.60      339.85     15.63 o 
  -5   4   2       59.91       61.14      7.51 o 
  -4   4   2       27.30       27.19      4.16 o 
  -3   4   2        9.35        3.12      2.65 o 
  -2   4   2      350.63      322.01     11.60 o 
  -1   4   2     2147.07     1856.86     82.05 o 
   0   4   2     1282.02     1142.57     30.14 o 
   1   4   2      516.09      458.84     10.87 o 
   2   4   2      129.00      128.23      5.26 o 
   3   4   2       73.42      126.04     10.95 o 
   4   4   2      306.50      307.76     19.65 o 
   5   4   2       72.68       89.36     12.51 o 
   6   4   2        0.47        6.80     13.40 o 
   7   4   2       22.52        6.57     10.15 o 
   8   4   2       25.20       18.87     11.87 o 
  -9   5   2        0.55        0.00     11.24 o 
  -8   5   2        1.42       12.58      9.65 o 
  -7   5   2        0.69        0.00      6.17 o 
  -6   5   2       14.53       17.99      6.39 o 
  -5   5   2       97.72      114.27      9.29 o 
  -4   5   2      501.66      508.45     13.30 o 
  -3   5   2      114.51      100.85      5.81 o 
  -2   5   2      144.22      158.90      8.95 o 
  -1   5   2       28.48       12.56     12.59 o 
   0   5   2    10530.89    10776.32    231.17 o 
   1   5   2      788.60      721.45     14.90 o 
   2   5   2       93.46       82.97      3.58 o 
   3   5   2      150.95      194.79      9.71 o 
   4   5   2       94.63      101.68      8.24 o 
   5   5   2        3.25       13.86      7.43 o 
   6   5   2      124.57      113.97     33.28 o 
   7   5   2        5.36        0.46      9.47 o 
   8   5   2        0.09        0.00     10.93 o 
  -9   6   2        2.60       14.56     11.28 o 
  -8   6   2        3.84        4.20      9.09 o 
  -7   6   2       86.67       81.68     11.09 o 
  -6   6   2        0.29        4.26      5.29 o 
  -5   6   2       38.63       43.94      6.75 o 
  -4   6   2     1376.60     1416.55     28.39 o 
  -3   6   2      519.76      537.79     14.42 o 
  -2   6   2     1091.12     1122.16     44.90 o 
  -1   6   2      304.33      327.04     10.85 o 
   0   6   2      847.85      772.74     30.56 o 
   1   6   2     2412.07     2386.88     47.50 o 
   2   6   2       17.87       19.31      2.62 o 
   3   6   2      161.38      194.15     10.58 o 
   4   6   2      143.39      186.92     18.00 o 
   5   6   2       99.09      106.92     13.17 o 
   6   6   2       14.68       22.72      9.82 o 
   7   6   2      125.69      136.90     18.22 o 
   8   6   2        0.58        0.00     11.10 o 
  -9   7   2        3.05        9.79     18.15 o 
  -8   7   2       21.77       15.32     10.29 o 
  -7   7   2       27.49       38.79      9.01 o 
  -6   7   2      435.17      412.77     37.48 o 
  -5   7   2       27.96       16.34      4.67 o 
  -4   7   2      546.04      565.03     14.41 o 
  -3   7   2       90.16       71.36      9.49 o 
  -2   7   2        1.08        1.24      2.24 o 
  -1   7   2      318.74      358.11     11.69 o 
   0   7   2     2475.49     2303.68     45.13 o 
   1   7   2      130.51      142.35      6.07 o 
   2   7   2      153.76      134.27      5.65 o 
   3   7   2       10.15        5.91      3.95 o 
   4   7   2       12.52       20.29      5.83 o 
   5   7   2       39.69       53.93      7.91 o 
   6   7   2      138.80      130.25     16.08 o 
   7   7   2        2.93        0.00      7.71 o 
   8   7   2        8.35        7.47     13.43 o 
  -8   8   2       14.11        0.00     14.61 o 
  -7   8   2        0.28        0.00      6.37 o 
  -6   8   2      121.03      113.13     11.42 o 
  -5   8   2       25.75       25.89      5.12 o 
  -4   8   2      273.85      261.93     12.20 o 
  -3   8   2      164.32      145.09      8.09 o 
  -2   8   2      197.09      170.62      6.05 o 
  -1   8   2      128.09      129.85      9.53 o 
   0   8   2     1546.13     1562.96     33.13 o 
   1   8   2       32.58       38.36      3.54 o 
   2   8   2       37.78       44.57      4.49 o 
   3   8   2       29.95       24.70      5.20 o 
   4   8   2        1.04        0.00      4.45 o 
   5   8   2       67.87       85.29      9.34 o 
   6   8   2       65.59       60.56     15.10 o 
   7   8   2       22.83       13.31      9.30 o 
   8   8   2        6.09        0.00      9.70 o 
  -8   9   2      121.21      107.89     17.26 o 
  -7   9   2        5.91        1.61      7.98 o 
  -6   9   2      355.87      302.23     20.14 o 
  -5   9   2        0.49        0.21      5.96 o 
  -4   9   2      189.14      202.13      9.11 o 
  -3   9   2      340.71      342.92     10.68 o 
  -2   9   2      310.64      293.80      7.92 o 
  -1   9   2       45.10       40.54      5.07 o 
   0   9   2     5607.56     5695.59    101.93 o 
   1   9   2      744.86      750.38     14.51 o 
   2   9   2      664.23      642.04     13.18 o 
   3   9   2     1356.12     1323.28     30.20 o 
   4   9   2        4.50        3.53      4.72 o 
   5   9   2        2.42       10.56      5.18 o 
   6   9   2       41.31       37.34      9.05 o 
   7   9   2        2.85        1.16      7.65 o 
   8   9   2       26.03       25.34     15.40 o 
  -8  10   2       19.80       18.39     32.34 o 
  -7  10   2        0.48       15.52      7.90 o 
  -6  10   2      245.63      212.47     14.73 o 
  -5  10   2       12.40       13.98      4.54 o 
  -4  10   2      201.83      252.94     10.29 o 
  -3  10   2      296.72      297.46      9.98 o 
  -2  10   2       33.94       36.50      3.67 o 
  -1  10   2      105.86      116.05      6.81 o 
   0  10   2     2927.99     2858.48     55.59 o 
   1  10   2      697.10      798.08     15.37 o 
   2  10   2      841.46      794.45     15.59 o 
   3  10   2      131.17      127.67     12.67 o 
   4  10   2        4.16        0.00      4.04 o 
   5  10   2      204.40      192.88     11.41 o 
   6  10   2       67.23       71.87     11.05 o 
   7  10   2      206.24      208.03     26.48 o 
   8  10   2       62.85       44.85     14.75 o 
  -8  11   2        0.27       13.13      9.54 o 
  -7  11   2       40.73       36.41      9.12 o 
  -6  11   2      165.69      156.77     15.99 o 
  -5  11   2        0.03        0.00      5.02 o 
  -4  11   2      359.30      379.83     12.65 o 
  -3  11   2       60.73       79.75     10.36 o 
  -2  11   2      817.22      869.85     15.92 o 
  -1  11   2      963.99     1052.32     22.78 o 
   0  11   2       41.72       51.36      4.64 o 
   1  11   2     4280.13     4224.80     58.88 o 
   2  11   2      116.24      133.46      6.26 o 
   3  11   2       74.45       79.95      7.34 o 
   4  11   2       61.17       71.18      7.37 o 
   5  11   2       56.37       68.15      8.08 o 
   6  11   2        6.86        0.00      8.18 o 
   7  11   2       67.22       60.56     11.79 o 
   8  11   2        1.66        0.00     10.51 o 
  -8  12   2        4.30       17.86     10.14 o 
  -7  12   2       60.61       56.77     10.35 o 
  -6  12   2       86.88      117.32     12.02 o 
  -5  12   2       32.66       45.58      6.30 o 
  -4  12   2       36.49       51.08      6.74 o 
  -3  12   2      527.42      467.87     12.86 o 
  -2  12   2      118.73      107.72      7.82 o 
  -1  12   2      918.90      884.24     21.36 o 
   0  12   2     1214.39     1228.58     24.04 o 
   1  12   2      767.87      773.79     17.01 o 
   2  12   2      171.50      166.18      6.90 o 
   3  12   2     1375.48     1307.17     27.33 o 
   4  12   2      471.24      445.14     15.27 o 
   5  12   2      204.84      224.12     12.54 o 
   6  12   2        0.70        0.00     10.79 o 
   7  12   2       26.52       17.78      9.11 o 
   8  12   2        0.14        1.49     10.89 o 
  -8  13   2       29.23       35.27     11.66 o 
  -7  13   2       39.57       39.55      8.97 o 
  -6  13   2       42.64       44.62      8.76 o 
  -5  13   2       75.41       72.46      8.19 o 
  -4  13   2      274.23      274.77     11.00 o 
  -3  13   2       14.20       11.74      7.07 o 
  -2  13   2       32.50       45.09      5.80 o 
  -1  13   2        0.86        5.20      4.39 o 
   0  13   2      469.06      382.43     11.34 o 
   1  13   2        6.34       20.20      3.50 o 
   2  13   2        8.61       12.72      3.30 o 
   3  13   2      423.50      425.88     14.07 o 
   4  13   2      230.88      262.54     20.46 o 
   5  13   2       21.09       17.68      6.12 o 
   6  13   2      127.14      148.15     14.24 o 
   7  13   2        1.51        2.86     15.24 o 
   8  13   2       10.84       19.03      9.91 o 
  -8  14   2        0.57       12.46      9.81 o 
  -7  14   2        7.79        9.46      6.89 o 
  -6  14   2       52.09       65.79     12.58 o 
  -5  14   2        3.31       14.70      5.29 o 
  -4  14   2      340.74      358.00     17.26 o 
  -3  14   2       38.92       40.65      4.78 o 
  -2  14   2      356.48      407.20     11.45 o 
  -1  14   2       38.21       41.53      5.82 o 
   0  14   2       45.21       35.44      6.18 o 
   1  14   2      168.89      195.61      7.23 o 
   2  14   2      536.56      525.13     12.62 o 
   3  14   2      415.82      450.72     14.29 o 
   4  14   2       46.51       60.24      7.28 o 
   5  14   2      150.02      158.71     16.50 o 
   6  14   2      172.84      196.47     16.46 o 
   7  14   2        7.05       10.30      8.80 o 
   8  14   2        0.30        4.01      9.61 o 
  -8  15   2        0.17        0.00      8.41 o 
  -7  15   2        5.12       20.98      7.86 o 
  -6  15   2        8.46        3.69      6.10 o 
  -5  15   2        0.37        1.33      4.56 o 
  -4  15   2       29.43       27.08      5.31 o 
  -3  15   2      159.91      185.13      8.04 o 
  -2  15   2       86.10       83.14      8.55 o 
  -1  15   2       83.80       82.61      7.32 o 
   0  15   2        1.02        3.89      5.11 o 
   1  15   2      223.88      238.20      7.93 o 
   2  15   2       98.69       91.43      5.80 o 
   3  15   2       57.50       69.97      7.06 o 
   4  15   2      128.59      137.65      9.82 o 
   5  15   2       45.98       44.47      7.71 o 
   6  15   2       59.38       53.36     13.82 o 
   7  15   2       33.18       31.71     10.69 o 
  -8  16   2        0.15       13.05     10.54 o 
  -7  16   2       27.11       26.11     12.99 o 
  -6  16   2       49.85       72.42     10.30 o 
  -5  16   2       97.25      119.54      9.08 o 
  -4  16   2        7.94        3.47      4.33 o 
  -3  16   2      275.65      305.36     10.13 o 
  -2  16   2      387.00      380.32     14.46 o 
  -1  16   2      208.20      222.91     13.07 o 
   0  16   2        4.91        0.09      3.41 o 
   1  16   2      353.06      369.53     10.01 o 
   2  16   2      153.37      159.03      7.34 o 
   3  16   2       39.03       38.02      5.85 o 
   4  16   2      332.44      356.32     15.51 o 
   5  16   2        4.82        0.00      5.41 o 
   6  16   2      113.61      120.14     13.42 o 
   7  16   2        1.93        0.00      7.99 o 
  -8  17   2        0.19        0.00      8.98 o 
  -7  17   2       11.17       20.45      9.85 o 
  -6  17   2        2.89        8.88      5.91 o 
  -5  17   2       17.83       34.00      8.13 o 
  -4  17   2       98.31      106.49      9.58 o 
  -3  17   2      118.91      116.79      9.40 o 
  -2  17   2       54.16       65.82      7.88 o 
  -1  17   2       28.79       31.04      6.43 o 
   0  17   2     1528.15     1403.18     28.95 o 
   1  17   2      456.61      433.64     13.58 o 
   2  17   2       29.84       36.56      6.09 o 
   3  17   2      383.01      357.37     20.19 o 
   4  17   2       45.50       43.20      6.97 o 
   5  17   2        0.04        0.00      5.24 o 
   6  17   2       60.73       61.84     13.27 o 
   7  17   2       26.91       13.59     11.50 o 
  -7  18   2       17.37       39.79     10.99 o 
  -6  18   2        4.05       12.63      6.89 o 
  -5  18   2       75.49       84.17     11.02 o 
  -4  18   2      504.26      495.10     17.88 o 
  -3  18   2      675.54      648.98     17.45 o 
  -2  18   2      348.29      355.94     14.77 o 
  -1  18   2       70.16       67.82      7.91 o 
   0  18   2      302.23      300.71     34.75 o 
   1  18   2      198.09      203.09      9.66 o 
   2  18   2      132.06      114.85     10.27 o 
   3  18   2       48.64       51.74      7.81 o 
   4  18   2      295.76      261.59     15.61 o 
   5  18   2        0.50        7.56      7.74 o 
   6  18   2        0.21        0.00     10.65 o 
   7  18   2        4.85        0.00     10.56 o 
  -7  19   2       50.52       57.53     17.84 o 
  -6  19   2      111.19      140.28     14.02 o 
  -5  19   2      309.71      319.02     18.33 o 
  -4  19   2      395.38      430.43     16.71 o 
  -3  19   2        0.90        4.60      6.07 o 
  -2  19   2      623.22      626.71     20.00 o 
  -1  19   2      137.93      146.70     10.62 o 
   0  19   2      151.51      135.41     11.21 o 
   1  19   2      380.26      378.36     16.53 o 
   2  19   2       16.38        7.96      5.68 o 
   3  19   2      445.23      445.00     24.32 o 
   4  19   2       95.11       81.90     13.66 o 
   5  19   2        1.66        2.34      8.37 o 
   6  19   2       49.59       56.70     13.20 o 
   7  19   2        2.96        7.75     17.08 o 
  -7  20   2       61.66       51.02     19.44 o 
  -6  20   2        9.49        0.04     14.41 o 
  -5  20   2       34.10       36.88     11.78 o 
  -4  20   2      107.78       97.40     12.20 o 
  -3  20   2      559.80      588.70     23.81 o 
  -2  20   2       39.12       46.82      8.06 o 
  -1  20   2      108.46      113.47      9.87 o 
   0  20   2      134.55      176.75     12.57 o 
   1  20   2      621.23      634.74     22.22 o 
   2  20   2      607.70      578.09     21.09 o 
   3  20   2      246.94      247.41     20.04 o 
   4  20   2       74.41      107.53     15.48 o 
   5  20   2        1.11        1.59      8.59 o 
   6  20   2       58.05       48.16     14.84 o 
   7  20   2        0.29        0.00     13.93 o 
  -7  21   2       81.57       70.75     22.14 o 
  -6  21   2       17.00       11.24     11.04 o 
  -5  21   2        5.13        7.54      9.50 o 
  -4  21   2      205.85      228.70     16.79 o 
  -3  21   2       55.10       71.81      9.52 o 
  -2  21   2      121.52      117.18     10.82 o 
  -1  21   2      617.45      619.23     29.22 o 
   0  21   2       73.18       70.15     15.52 o 
   1  21   2      187.43      184.98     13.43 o 
   2  21   2        0.16        0.00      5.70 o 
   3  21   2        0.67        0.00      7.26 o 
   4  21   2       10.24        3.53      8.49 o 
   5  21   2       18.34       11.84     10.45 o 
   6  21   2       16.43       11.75     10.86 o 
   7  21   2        0.20        0.00     16.07 o 
  -7  22   2        2.27        5.51     13.60 o 
  -6  22   2        1.20        3.47     16.10 o 
  -5  22   2        0.12        0.00      8.28 o 
  -4  22   2        6.15        1.86      8.28 o 
  -3  22   2        2.48        2.70      7.00 o 
  -2  22   2       63.39       76.40     10.74 o 
  -1  22   2      397.50      365.58     19.31 o 
   0  22   2      292.16      326.30     17.44 o 
   1  22   2      269.39      256.43     16.83 o 
   2  22   2        3.86        5.68      9.38 o 
   3  22   2      680.09      657.58     33.09 o 
   4  22   2       77.22       44.36     24.08 o 
   5  22   2       24.20       11.19     10.02 o 
   6  22   2       16.11       10.02     10.94 o 
  -6  23   2        7.13        3.55     25.40 o 
  -5  23   2       13.80        0.00      9.20 o 
  -4  23   2        1.69       17.12      8.30 o 
  -3  23   2      170.85      177.73     15.53 o 
  -2  23   2      339.11      303.47     16.15 o 
  -1  23   2      124.17      119.49     11.01 o 
   0  23   2     1129.31     1086.36     32.65 o 
   1  23   2      163.40      175.56     13.86 o 
   2  23   2     1141.82     1077.13     32.37 o 
   3  23   2        8.80       11.07      9.16 o 
   4  23   2      209.20      196.79     20.56 o 
   5  23   2       12.54       12.42      9.87 o 
   6  23   2        4.11       13.77     11.19 o 
  -6  24   2       63.58       53.50     14.58 o 
  -5  24   2        0.49        0.00      8.97 o 
  -4  24   2       58.79       40.83     11.62 o 
  -3  24   2       90.98       82.49     12.59 o 
  -2  24   2      188.21      178.78     13.52 o 
  -1  24   2      475.65      488.20     19.22 o 
   0  24   2      134.60      142.55     13.47 o 
   1  24   2      435.20      457.80     28.48 o 
   2  24   2       74.57       60.40     10.01 o 
   3  24   2       79.21       61.37     12.87 o 
   4  24   2        2.91        8.90      9.76 o 
   5  24   2       37.21       42.10     15.62 o 
   6  24   2        2.10        5.08     11.04 o 
  -6  25   2        0.00        6.75     11.54 o 
  -5  25   2       35.68       38.32     15.82 o 
  -4  25   2        1.63        1.46     16.78 o 
  -3  25   2       67.83       73.59     12.04 o 
  -2  25   2      237.15      251.91     26.63 o 
  -1  25   2      240.10      228.01     14.67 o 
   0  25   2      287.71      322.36     19.63 o 
   1  25   2       73.19       78.04     12.43 o 
   2  25   2      537.68      533.31     29.47 o 
   3  25   2       31.27       22.90     10.93 o 
   4  25   2       24.75       23.07     12.05 o 
   5  25   2        5.81       12.57     10.72 o 
   6  25   2        3.40        0.00     11.18 o 
  -6  26   2        4.01        3.36     12.43 o 
  -5  26   2        1.25        0.00     10.73 o 
  -4  26   2      250.43      263.86     19.69 o 
  -3  26   2       23.12       21.17     13.75 o 
  -2  26   2      619.77      634.94     23.48 o 
  -1  26   2      207.23      187.97     14.00 o 
   0  26   2      437.59      430.83     27.49 o 
   1  26   2       10.94       21.70      8.08 o 
   2  26   2        4.54       20.50     10.37 o 
   3  26   2        0.64        0.00      8.71 o 
   4  26   2      299.46      280.20     35.99 o 
   5  26   2       59.39       66.84     25.46 o 
  -5  27   2       16.02        0.00     10.82 o 
  -4  27   2       12.65       17.19     11.08 o 
  -3  27   2      360.27      343.41     26.81 o 
  -2  27   2       68.19      102.36     11.77 o 
  -1  27   2      179.66      175.18     18.52 o 
   0  27   2        0.03        6.48      7.81 o 
   1  27   2       24.08       25.01     10.71 o 
   2  27   2      178.70      184.40     23.75 o 
   3  27   2        5.38        9.18     10.14 o 
   4  27   2       44.00       58.93     15.18 o 
   5  27   2       27.80       30.35     33.43 o 
  -5  28   2       13.98        1.89     12.18 o 
  -4  28   2       69.72       62.34     15.80 o 
  -3  28   2       33.88       32.88     11.14 o 
  -2  28   2      143.73      131.18     13.44 o 
  -1  28   2      521.56      540.32     21.94 o 
   0  28   2        1.61        9.37      7.86 o 
   1  28   2       59.91       57.06     10.95 o 
   2  28   2      116.82       87.49     16.19 o 
   3  28   2      128.33      138.91     19.29 o 
   4  28   2      117.64      130.09     19.94 o 
   5  28   2       12.20        4.99     10.90 o 
  -5  29   2        0.58        7.18     11.89 o 
  -4  29   2       44.93       46.85     15.13 o 
  -3  29   2       82.49      105.08     14.77 o 
  -2  29   2      134.38      146.14     21.73 o 
  -1  29   2       28.13       35.27      9.50 o 
   0  29   2      167.37      188.56     16.70 o 
   1  29   2      102.66       95.00     19.99 o 
   2  29   2       41.10       46.02     13.94 o 
   3  29   2       58.43       56.24     14.49 o 
   4  29   2        8.42        7.05     17.81 o 
  -4  30   2        5.86        6.46     12.58 o 
  -3  30   2      129.39      129.71     16.53 o 
  -2  30   2       18.99       21.04      9.38 o 
  -1  30   2       23.03       23.74      8.89 o 
   0  30   2       59.75       47.97     10.74 o 
   1  30   2       88.51       94.28     13.54 o 
   2  30   2       38.51       24.86     12.55 o 
   3  30   2        1.01        6.18     15.34 o 
   4  30   2       12.48       16.17     12.58 o 
  -4  31   2       52.01       63.65     17.31 o 
  -3  31   2       18.91       36.86     11.59 o 
  -2  31   2       22.66       31.59      9.92 o 
  -1  31   2        5.68       10.77      9.35 o 
   0  31   2        0.55        0.17      9.48 o 
   1  31   2       14.21        1.95      8.86 o 
   2  31   2       47.49       65.44     15.53 o 
   3  31   2        5.01        5.21     11.25 o 
   4  31   2        0.19        1.52     13.14 o 
  -3  32   2       10.00       18.01     11.39 o 
  -2  32   2        0.13        0.00      8.22 o 
  -1  32   2        0.86       19.15     11.67 o 
   0  32   2       50.59       41.43     13.02 o 
   1  32   2        6.69       10.62      8.69 o 
   2  32   2       24.76       13.24     11.60 o 
   3  32   2       12.67        7.04     16.46 o 
  -3  33   2        1.17        0.00     10.89 o 
  -2  33   2        4.36        1.80      8.89 o 
  -1  33   2       31.19       25.91     11.71 o 
   0  33   2       13.96        0.00     14.36 o 
   1  33   2       10.02        0.00     13.26 o 
   2  33   2        0.28        5.50     19.13 o 
  -2  34   2       16.43       13.01     10.81 o 
  -1  34   2       28.46       25.36     10.99 o 
   0  34   2       17.78       23.26     10.70 o 
   1  34   2       40.97       37.43     18.85 o 
   2  34   2        9.61        0.00     12.50 o 
   0  35   2       13.96        6.89     10.11 o 
  -9   0   3        3.17        0.00     14.38 o 
  -7   0   3       37.27       15.98      8.82 o 
  -5   0   3       17.30       14.04     10.24 o 
  -3   0   3     1096.19     1064.46     24.25 o 
  -1   0   3      443.09      423.77     26.59 o 
   1   0   3       43.72       74.08      8.54 o 
   3   0   3       19.32       36.22      5.76 o 
   5   0   3       10.60       22.25     12.14 o 
   7   0   3        8.67       24.50     16.86 o 
  -9   1   3        2.27        1.26     10.11 o 
  -8   1   3       35.32       21.42     14.61 o 
  -7   1   3        2.24        2.83      5.45 o 
  -6   1   3        1.17        1.04      4.32 o 
  -5   1   3       20.97       18.04      5.97 o 
  -4   1   3       43.14       49.21      5.82 o 
  -3   1   3       92.09       93.00      6.90 o 
  -2   1   3       62.47       54.24      6.67 o 
  -1   1   3      514.65      408.90     12.50 o 
   0   1   3      299.81      306.26     11.63 o 
   1   1   3      436.67      383.48     11.74 o 
   2   1   3       54.78       57.21      7.16 o 
   3   1   3      712.36      723.97     15.77 o 
   4   1   3      201.59      213.08     15.64 o 
   5   1   3       45.36       55.22     12.19 o 
   6   1   3        3.66        7.56      7.47 o 
   7   1   3       11.75        3.85      9.34 o 
   8   1   3        0.33        0.00     11.32 o 
  -9   2   3       47.68       59.40     14.50 o 
  -8   2   3        5.06       14.05      9.39 o 
  -7   2   3        1.63        2.22      6.26 o 
  -6   2   3        0.03        0.00      4.15 o 
  -5   2   3       10.09        8.22      4.41 o 
  -4   2   3      136.91      152.08      8.82 o 
  -3   2   3      694.07      675.00     21.60 o 
  -2   2   3       27.96       23.88      5.16 o 
  -1   2   3      700.29      702.19     24.73 o 
   0   2   3      111.48      143.38      8.55 o 
   1   2   3     1128.74     1159.37     23.82 o 
   2   2   3        5.20        1.90      2.77 o 
   3   2   3     2219.05     2477.22     40.89 o 
   4   2   3        2.67        1.04      5.21 o 
   5   2   3       58.68       67.86     11.32 o 
   6   2   3       21.09       28.12     10.15 o 
   7   2   3        0.41        0.00      8.54 o 
   8   2   3        0.04        2.25     11.37 o 
  -9   3   3        8.45       13.13     10.82 o 
  -8   3   3       11.22       21.31      9.44 o 
  -7   3   3       59.37       52.84      9.92 o 
  -6   3   3       22.11       24.77      6.16 o 
  -5   3   3       65.64       66.23      7.06 o 
  -4   3   3      118.95      148.03      8.67 o 
  -3   3   3      339.42      303.61     12.08 o 
  -2   3   3      482.15      490.25     20.96 o 
  -1   3   3     1256.18     1005.86     31.41 o 
   0   3   3        9.27        3.67      4.00 o 
   1   3   3     3630.80     3416.94     48.11 o 
   2   3   3       28.33       25.01      4.00 o 
   3   3   3      728.87      735.12     15.61 o 
   4   3   3      128.22      170.87     29.51 o 
   5   3   3      185.08      262.93     19.34 o 
   6   3   3        0.34        9.40      9.72 o 
   7   3   3       17.59        0.35     11.43 o 
   8   3   3        0.96        0.00     11.43 o 
  -8   4   3        5.89        0.00      7.18 o 
  -7   4   3        1.95       16.29      8.66 o 
  -6   4   3      127.75      141.41     13.60 o 
  -5   4   3      140.39      127.67     10.22 o 
  -4   4   3      110.62      102.30      8.56 o 
  -3   4   3      274.05      315.14     13.02 o 
  -2   4   3        4.60        2.28      7.33 o 
  -1   4   3       31.23       47.51      8.37 o 
   0   4   3     1722.13     1512.34     54.40 o 
   1   4   3     3552.87     3473.39     48.75 o 
   2   4   3      180.73      200.75      8.25 o 
   3   4   3        2.33        0.00      3.28 o 
   4   4   3        6.82        9.43      4.79 o 
   5   4   3      181.93      232.18     23.22 o 
   6   4   3       13.15       22.53      9.83 o 
   7   4   3        0.75        0.00      9.29 o 
   8   4   3        0.02        2.06     11.68 o 
  -8   5   3        1.10        0.00      8.03 o 
  -7   5   3       60.69       67.93     10.72 o 
  -6   5   3      105.02       95.02     10.02 o 
  -5   5   3        0.00        8.56      4.96 o 
  -4   5   3      390.96      366.08     14.07 o 
  -3   5   3        6.47        5.52      4.24 o 
  -2   5   3       38.37       39.53      7.73 o 
  -1   5   3     1411.54     1342.19     57.62 o 
   0   5   3       80.47       66.67      8.29 o 
   1   5   3      661.32      566.61     14.56 o 
   2   5   3      269.19      255.41      9.35 o 
   3   5   3       28.26       34.94     10.67 o 
   4   5   3        6.70       16.63      5.23 o 
   5   5   3        9.99       14.88      7.73 o 
   6   5   3       26.18       21.77      9.93 o 
   7   5   3       63.61       17.07     11.54 o 
   8   5   3       11.27        0.00     11.25 o 
  -8   6   3        0.78        5.05      8.64 o 
  -7   6   3        2.55        4.24      6.34 o 
  -6   6   3       67.49       40.32      7.28 o 
  -5   6   3        4.17        6.76      4.96 o 
  -4   6   3      331.40      341.12     11.80 o 
  -3   6   3      129.30      115.64     14.83 o 
  -2   6   3       73.35       75.91      8.04 o 
  -1   6   3      835.09      847.63     28.61 o 
   0   6   3     3822.21     3649.06     84.42 o 
   1   6   3       78.22      115.53      7.48 o 
   2   6   3        9.58        5.86      3.00 o 
   3   6   3      431.19      501.10     16.58 o 
   4   6   3       80.53       81.79      8.45 o 
   5   6   3        4.40       11.69     10.93 o 
   6   6   3      139.43      118.60     16.05 o 
   7   6   3       37.13       57.31     14.19 o 
   8   6   3       86.37       62.90     33.02 o 
  -8   7   3       51.47       57.51     14.11 o 
  -7   7   3       92.14      108.49     12.91 o 
  -6   7   3      147.82      150.61     12.95 o 
  -5   7   3      490.77      560.90     23.13 o 
  -4   7   3      385.44      384.30     12.60 o 
  -3   7   3      581.56      566.98     16.55 o 
  -2   7   3      818.68      796.94     31.87 o 
  -1   7   3     1066.22     1161.59     35.45 o 
   0   7   3       41.61       29.66      6.13 o 
   1   7   3       83.38      110.99      6.84 o 
   2   7   3      442.82      457.06     15.66 o 
   3   7   3      317.81      293.34     13.17 o 
   4   7   3        0.50        4.99      4.87 o 
   5   7   3      158.14      205.32     17.51 o 
   6   7   3      125.20      130.24     27.68 o 
   7   7   3       52.20       33.10     22.53 o 
   8   7   3        0.00        0.00      8.77 o 
  -8   8   3       58.33       40.79     17.05 o 
  -7   8   3        5.49       25.08      8.06 o 
  -6   8   3      745.40      693.34     32.48 o 
  -5   8   3       52.10       58.68     12.17 o 
  -4   8   3       81.64      100.76      8.61 o 
  -3   8   3        5.98        5.65      5.51 o 
  -2   8   3        1.15        3.28      4.50 o 
  -1   8   3      653.05      676.72     19.69 o 
   0   8   3     4811.81     4745.54    106.94 o 
   1   8   3      393.91      425.14     19.28 o 
   2   8   3      128.06      125.68     11.34 o 
   3   8   3      189.80      193.10     12.25 o 
   4   8   3        8.47        2.88      4.96 o 
   5   8   3        4.08        0.00      6.29 o 
   6   8   3      106.60      110.80     15.69 o 
   7   8   3        1.33        0.00      9.38 o 
   8   8   3       22.17       18.68     10.73 o 
  -8   9   3       10.39        5.66      9.96 o 
  -7   9   3       32.60       33.62      8.98 o 
  -6   9   3      122.12      105.83     15.89 o 
  -5   9   3       36.49       29.67      6.18 o 
  -4   9   3       58.32       66.61      6.90 o 
  -3   9   3     1614.04     1620.28     32.70 o 
  -2   9   3       78.73       81.98      7.09 o 
  -1   9   3     1396.58     1545.46     35.30 o 
   0   9   3      760.47      811.92     22.37 o 
   1   9   3     2622.56     2756.62     49.69 o 
   2   9   3      619.21      597.46     14.90 o 
   3   9   3      155.77      149.40     10.03 o 
   4   9   3      173.10      198.56     12.22 o 
   5   9   3       35.85       30.99      9.50 o 
   6   9   3       12.42       18.36      9.91 o 
   7   9   3        1.86        0.00      8.22 o 
   8   9   3        0.83        0.00      8.95 o 
  -8  10   3        8.45        1.44      6.61 o 
  -7  10   3       11.82        4.46     10.84 o 
  -6  10   3        0.37        0.00      5.33 o 
  -5  10   3        0.87        0.00      4.64 o 
  -4  10   3       18.41       17.44      5.77 o 
  -3  10   3      223.70      206.13     15.56 o 
  -2  10   3       83.19       81.89      7.43 o 
  -1  10   3     1558.65     1673.55     37.87 o 
   0  10   3      369.88      345.23     13.83 o 
   1  10   3     1334.41     1299.19     26.06 o 
   2  10   3       17.85       29.11      4.32 o 
   3  10   3       93.47       76.69      8.03 o 
   4  10   3      231.26      220.43     12.94 o 
   5  10   3      287.13      280.48     19.93 o 
   6  10   3        6.82        9.14      8.26 o 
   7  10   3      247.85      214.54     18.71 o 
   8  10   3       18.75       32.02     12.05 o 
  -8  11   3       12.95       14.92      8.23 o 
  -7  11   3        1.43        0.34      5.46 o 
  -6  11   3        0.33        0.67      5.15 o 
  -5  11   3        3.21        0.00      4.70 o 
  -4  11   3        5.69        6.12      4.09 o 
  -3  11   3        0.01        0.00      5.16 o 
  -2  11   3       90.71       90.85      8.06 o 
  -1  11   3      634.20      645.02     19.98 o 
   0  11   3      347.92      374.23     14.72 o 
   1  11   3      237.12      250.42      9.16 o 
   2  11   3       11.44        8.86      3.17 o 
   3  11   3      168.39      175.95     11.02 o 
   4  11   3       24.09       23.46      5.83 o 
   5  11   3        9.72        0.00      6.30 o 
   6  11   3       14.17        5.83      7.45 o 
   7  11   3        8.49        8.02      9.38 o 
   8  11   3       19.71       12.04     10.36 o 
  -8  12   3       31.72       27.81      9.27 o 
  -7  12   3       29.45        9.09      7.63 o 
  -6  12   3       31.49       22.79      6.72 o 
  -5  12   3       97.40       92.98     11.04 o 
  -4  12   3       65.89       62.79      8.33 o 
  -3  12   3      555.97      608.43     21.86 o 
  -2  12   3      322.05      334.81     22.71 o 
  -1  12   3       84.67       91.71      9.27 o 
   0  12   3      216.81      210.40      9.77 o 
   1  12   3      117.56      120.43      8.04 o 
   2  12   3      415.83      420.36     11.66 o 
   3  12   3     1246.31     1218.68     27.38 o 
   4  12   3      390.67      401.08     15.91 o 
   5  12   3      595.03      559.41     27.74 o 
   6  12   3      403.04      393.24     21.67 o 
   7  12   3       75.95       54.78     12.01 o 
  -8  13   3      128.68       89.13     28.30 o 
  -7  13   3       22.44       18.47      7.71 o 
  -6  13   3      262.94      281.47     17.54 o 
  -5  13   3        1.27        9.04      5.75 o 
  -4  13   3       51.53       57.63      6.77 o 
  -3  13   3      375.16      422.79     15.02 o 
  -2  13   3     1171.74     1174.10     30.52 o 
  -1  13   3     1098.59     1190.52     30.59 o 
   0  13   3     1108.28     1139.34     24.74 o 
   1  13   3      462.77      493.73     12.90 o 
   2  13   3        5.64        1.89      2.96 o 
   3  13   3       17.12       15.15      6.62 o 
   4  13   3       82.25       82.42     11.29 o 
   5  13   3      103.89      153.31     11.50 o 
   6  13   3        0.45        0.00      7.09 o 
   7  13   3        7.64        0.00      8.54 o 
  -8  14   3       81.58      106.43     14.50 o 
  -7  14   3       25.79       26.47      8.42 o 
  -6  14   3       37.29       22.71     10.90 o 
  -5  14   3        5.04        1.89      4.83 o 
  -4  14   3      137.29      145.94      9.35 o 
  -3  14   3      350.41      345.39     13.82 o 
  -2  14   3      129.52      122.69      9.97 o 
  -1  14   3      389.79      435.32     16.70 o 
   0  14   3       37.89       33.39      5.32 o 
   1  14   3      300.74      313.96     11.35 o 
   2  14   3       26.45       32.41      4.56 o 
   3  14   3       59.16       56.26      6.97 o 
   4  14   3       81.73       87.28      9.61 o 
   5  14   3       86.98       90.66      9.74 o 
   6  14   3       65.95       51.67     10.90 o 
   7  14   3       15.35        0.00      8.84 o 
  -8  15   3       54.05       36.05     15.16 o 
  -7  15   3        1.25       12.71      8.24 o 
  -6  15   3       78.35       86.44     11.11 o 
  -5  15   3       25.22       22.23      6.06 o 
  -4  15   3      217.53      183.23     16.41 o 
  -3  15   3      419.52      431.80     15.50 o 
  -2  15   3        9.35        1.85      5.16 o 
  -1  15   3      190.89      208.73     12.46 o 
   0  15   3      256.99      263.97     10.75 o 
   1  15   3        7.86        9.60      3.31 o 
   2  15   3        0.53        0.00      3.03 o 
   3  15   3       68.40       78.21     14.32 o 
   4  15   3       32.93       31.05      6.64 o 
   5  15   3       40.89       22.24      6.91 o 
   6  15   3       16.36        0.00      7.83 o 
   7  15   3        1.08        0.00      9.47 o 
  -8  16   3        1.82       17.35      8.61 o 
  -7  16   3        0.95        5.12      7.27 o 
  -6  16   3      161.59      177.79     15.21 o 
  -5  16   3      216.26      217.86     11.83 o 
  -4  16   3      112.54      131.83      9.28 o 
  -3  16   3      592.09      574.88     23.54 o 
  -2  16   3      939.16      925.95     27.50 o 
  -1  16   3        0.19        0.00      4.86 o 
   0  16   3        2.26        0.98      3.66 o 
   1  16   3        6.46        7.97      3.34 o 
   2  16   3       68.41       61.58      5.81 o 
   3  16   3      166.82      172.48     10.45 o 
   4  16   3        1.04        8.44      5.74 o 
   5  16   3       63.63       76.34      9.50 o 
   6  16   3       59.66       62.49     12.90 o 
   7  16   3        9.79       10.70      9.73 o 
  -7  17   3        0.11        0.00     23.99 o 
  -6  17   3       39.94       48.64     11.52 o 
  -5  17   3      158.11      135.39     17.58 o 
  -4  17   3      917.72      913.22     25.75 o 
  -3  17   3       21.42       33.05      8.70 o 
  -2  17   3      278.07      282.13     15.44 o 
  -1  17   3       40.96       30.35      7.04 o 
   0  17   3      419.18      456.51     15.27 o 
   1  17   3      132.46      141.52      9.30 o 
   2  17   3     1925.41     1838.65     36.65 o 
   3  17   3       32.21       31.03      8.78 o 
   4  17   3      902.65      932.63     24.94 o 
   5  17   3        5.37       14.26      7.70 o 
   6  17   3        2.53        1.61      7.89 o 
   7  17   3       15.12       21.78     10.58 o 
  -7  18   3       13.69        9.19      8.31 o 
  -6  18   3        0.18       22.94      8.90 o 
  -5  18   3        6.46        7.24      6.84 o 
  -4  18   3        2.45        4.01      5.41 o 
  -3  18   3       44.10       53.26     10.40 o 
  -2  18   3       28.45       42.97      8.25 o 
  -1  18   3       45.72       54.91      8.42 o 
   0  18   3      499.27      467.98     15.71 o 
   1  18   3        3.29        4.35      4.43 o 
   2  18   3      256.68      227.08     18.66 o 
   3  18   3      868.61      840.58     26.89 o 
   4  18   3      417.53      408.58     19.25 o 
   5  18   3        8.87        0.00      6.89 o 
   6  18   3       16.49       17.98     11.80 o 
   7  18   3        0.61        0.00     10.74 o 
  -7  19   3        9.25       10.35      8.70 o 
  -6  19   3      106.93       91.99     14.94 o 
  -5  19   3       31.92       50.58      8.85 o 
  -4  19   3      108.79       90.27     12.24 o 
  -3  19   3      749.08      740.51     30.97 o 
  -2  19   3      539.31      528.62     20.95 o 
  -1  19   3       71.24       66.46     13.05 o 
   0  19   3        3.20        5.27      5.25 o 
   1  19   3        2.52        0.00      5.32 o 
   2  19   3       61.89       66.59     12.56 o 
   3  19   3      293.37      320.77     16.68 o 
   4  19   3       24.54       12.39      7.27 o 
   5  19   3       80.43       50.52     10.59 o 
   6  19   3        4.80       25.51     17.59 o 
   7  19   3        0.26        1.07     15.51 o 
  -7  20   3        4.81        6.63     12.64 o 
  -6  20   3       52.08       26.69     14.78 o 
  -5  20   3      122.69      119.72     14.20 o 
  -4  20   3        1.73        8.08      7.48 o 
  -3  20   3      564.62      547.26     23.90 o 
  -2  20   3       32.14       32.67      8.20 o 
  -1  20   3      210.25      206.97     29.39 o 
   0  20   3      366.58      342.99     21.47 o 
   1  20   3       13.00       17.86      6.63 o 
   2  20   3      229.34      226.44     19.54 o 
   3  20   3       86.42       65.47     12.52 o 
   4  20   3        0.21        0.00      8.18 o 
   5  20   3        0.15        5.45      9.15 o 
   6  20   3       11.45        2.42     13.82 o 
  -7  21   3       12.13       14.10     14.83 o 
  -6  21   3       21.10       26.13     15.56 o 
  -5  21   3       15.18       13.92      9.62 o 
  -4  21   3      750.70      800.23     61.01 o 
  -3  21   3       13.67       23.21      9.23 o 
  -2  21   3     1108.46     1147.47     34.23 o 
  -1  21   3      155.66      163.11     13.50 o 
   0  21   3     1449.53     1442.63     38.79 o 
   1  21   3      143.39      136.82     12.24 o 
   2  21   3        0.44        0.00      7.75 o 
   3  21   3       14.15        5.16      8.54 o 
   4  21   3        4.52       10.49     11.38 o 
   5  21   3       18.42       12.04     22.11 o 
   6  21   3       14.21        3.43     16.69 o 
  -6  22   3       18.17        9.38     15.00 o 
  -5  22   3       88.67       50.59     30.12 o 
  -4  22   3       16.54       12.12      9.30 o 
  -3  22   3      158.18      150.70     15.34 o 
  -2  22   3       14.86        0.00      7.36 o 
  -1  22   3       66.76       86.10     11.31 o 
   0  22   3       20.74       17.19      7.01 o 
   1  22   3        2.72        5.57      5.96 o 
   2  22   3      192.97      162.82     17.89 o 
   3  22   3       18.12       18.99      9.33 o 
   4  22   3      162.54      195.54     20.91 o 
   5  22   3        6.16        0.00     15.96 o 
   6  22   3       93.77      112.90     28.77 o 
  -6  23   3       76.17       63.67     21.52 o 
  -5  23   3       31.54       41.38     13.69 o 
  -4  23   3       58.99       67.61     12.34 o 
  -3  23   3        1.75        0.00      7.88 o 
  -2  23   3      121.63      145.88     14.20 o 
  -1  23   3       40.97       29.79      8.75 o 
   0  23   3        0.08        8.31      7.67 o 
   1  23   3      113.94      140.68     14.81 o 
   2  23   3        8.19        0.00      7.94 o 
   3  23   3        8.39       15.87      9.04 o 
   4  23   3        0.02        5.16      8.72 o 
   5  23   3       71.52       72.35     29.05 o 
   6  23   3       14.34       46.13     21.18 o 
  -6  24   3        0.22        0.00     14.44 o 
  -5  24   3        3.96        9.14     15.25 o 
  -4  24   3        9.49        0.58     11.42 o 
  -3  24   3        0.23        0.00      8.29 o 
  -2  24   3       16.92       22.43      8.86 o 
  -1  24   3       36.65       46.53      9.86 o 
   0  24   3        2.15        0.00      6.28 o 
   1  24   3        0.92        0.00      6.13 o 
   2  24   3       18.08       15.46     10.34 o 
   3  24   3        3.49       11.07      9.25 o 
   4  24   3      165.80      158.44     20.33 o 
   5  24   3        1.44        0.00      9.07 o 
  -6  25   3       53.19       49.11     21.92 o 
  -5  25   3        0.47        0.00     16.86 o 
  -4  25   3       42.81       57.10     12.59 o 
  -3  25   3       13.02       14.97     10.33 o 
  -2  25   3      133.44      147.43     14.98 o 
  -1  25   3      108.41       88.39     12.01 o 
   0  25   3       64.00       71.84     10.55 o 
   1  25   3       19.30       21.00      8.12 o 
   2  25   3       52.78       74.82     21.27 o 
   3  25   3       26.32       12.62     12.90 o 
   4  25   3        2.93        0.00      9.65 o 
   5  25   3        1.54       21.01     19.24 o 
  -5  26   3        0.54        0.00     10.28 o 
  -4  26   3       29.45       28.07     22.02 o 
  -3  26   3       92.57       93.28     17.20 o 
  -2  26   3       34.02       26.37      9.87 o 
  -1  26   3        9.23        8.05      7.73 o 
   0  26   3      225.35      193.94     15.87 o 
   1  26   3       41.47       22.69      8.79 o 
   2  26   3        9.49       16.86     10.27 o 
   3  26   3       62.50       71.50     18.09 o 
   4  26   3       20.14       15.62     10.99 o 
   5  26   3        0.28        0.72     21.86 o 
  -5  27   3       21.05        5.50     15.51 o 
  -4  27   3      109.16      130.00     16.58 o 
  -3  27   3        0.90        8.69      9.99 o 
  -2  27   3        1.16        0.61      8.01 o 
  -1  27   3        7.53        9.23      7.78 o 
   0  27   3       62.82       44.19     11.20 o 
   1  27   3        0.32        0.00      7.28 o 
   2  27   3        0.44        0.00      8.44 o 
   3  27   3        7.17        2.55      9.48 o 
   4  27   3       29.92       33.86     11.84 o 
   5  27   3        5.44       27.48     12.71 o 
  -5  28   3        0.63        0.00     22.08 o 
  -4  28   3        1.87        2.79     10.03 o 
  -3  28   3       87.59       80.62     14.08 o 
  -2  28   3        0.01        0.00      9.93 o 
  -1  28   3       41.22       47.45     18.16 o 
   0  28   3       27.80       27.47     10.58 o 
   1  28   3        0.37        7.43     10.14 o 
   2  28   3        1.51       12.81     10.49 o 
   3  28   3       54.08       61.60     17.48 o 
   4  28   3       13.61       18.85     11.95 o 
  -4  29   3       35.01       31.45     12.52 o 
  -3  29   3        0.25        0.00      8.94 o 
  -2  29   3      121.28      129.94     19.59 o 
  -1  29   3        5.31        7.81      8.11 o 
   0  29   3       20.20       33.57     10.14 o 
   1  29   3        1.88        0.00      9.70 o 
   2  29   3        1.02        0.00      9.58 o 
   3  29   3        5.69        0.00      9.39 o 
   4  29   3       90.04      132.46     20.67 o 
  -4  30   3       85.65       67.35     15.34 o 
  -3  30   3       14.00        6.02      9.50 o 
  -2  30   3        4.77        0.00     10.50 o 
  -1  30   3       55.62       69.97     12.85 o 
   0  30   3        7.03       11.89      8.71 o 
   1  30   3        0.24        0.00      9.81 o 
   2  30   3       71.75       69.61     16.01 o 
   3  30   3        0.15        0.00     10.47 o 
  -3  31   3       83.55       95.90     18.22 o 
  -2  31   3       75.26       81.47     16.92 o 
  -1  31   3        0.09        4.25      8.81 o 
   0  31   3        8.29       12.22      9.13 o 
   1  31   3        5.22       10.83     11.99 o 
   2  31   3        6.14        4.97     10.88 o 
   3  31   3       28.39       29.75     14.00 o 
  -3  32   3       16.69        2.04     12.02 o 
  -2  32   3       12.37       19.68     12.08 o 
  -1  32   3       24.77        0.00     10.31 o 
   0  32   3        0.64        3.25      9.11 o 
   1  32   3        1.60       10.04     11.58 o 
   2  32   3        1.05        0.95     11.69 o 
  -2  33   3        8.75       21.10     20.82 o 
  -1  33   3        0.09        0.00     11.62 o 
   0  33   3        0.60        1.98      9.07 o 
   1  33   3        3.52        0.82     12.14 o 
   0  34   3        9.40        3.25     10.51 o 
  -8   0   4        8.05       11.91     13.93 o 
  -6   0   4       51.66       40.24      9.55 o 
  -4   0   4      187.10      190.79     13.69 o 
  -2   0   4     1040.83     1027.67     35.34 o 
   0   0   4      762.11      727.09     39.80 o 
   2   0   4      276.12      299.86     16.94 o 
   4   0   4      552.44      629.25     39.36 o 
   6   0   4       15.20        0.00     10.11 o 
   8   0   4       44.49       51.13     21.97 o 
  -8   1   4        4.87       17.64     12.56 o 
  -7   1   4        3.43        0.00      5.52 o 
  -6   1   4        2.97       10.28      5.18 o 
  -5   1   4       11.94        2.57      3.97 o 
  -4   1   4      377.17      406.27     13.04 o 
  -3   1   4       26.63       20.50      8.12 o 
  -2   1   4       41.95       36.94      6.73 o 
  -1   1   4       39.84       41.32      7.73 o 
   0   1   4        0.47        0.00      7.67 o 
   1   1   4      873.49      835.39     21.41 o 
   2   1   4      191.55      203.84     10.11 o 
   3   1   4      151.64      199.93     11.87 o 
   4   1   4       70.61      105.98     13.52 o 
   5   1   4       12.38        8.35      7.59 o 
   6   1   4       14.65        3.28      8.00 o 
   7   1   4        7.72        0.00      9.61 o 
   8   1   4        9.77        0.00     11.22 o 
  -8   2   4        6.53        5.92      9.24 o 
  -7   2   4        9.48       12.07      6.75 o 
  -6   2   4        0.68        2.52      4.77 o 
  -5   2   4        0.34        1.49      3.79 o 
  -4   2   4       90.13      105.11      8.29 o 
  -3   2   4       38.79       18.64      6.07 o 
  -2   2   4      453.79      437.78     15.63 o 
  -1   2   4      387.96      364.56     16.13 o 
   0   2   4        4.41        2.85      4.33 o 
   1   2   4      785.41      732.23     19.71 o 
   2   2   4        7.85       12.61      4.24 o 
   3   2   4        0.38        0.00      4.07 o 
   4   2   4      204.93      248.72     42.29 o 
   5   2   4        8.00        0.00     10.59 o 
   6   2   4        3.54        2.82      7.40 o 
   7   2   4       29.84        5.69      9.07 o 
   8   2   4       28.83       26.72     15.51 o 
  -8   3   4        1.23       11.05      9.72 o 
  -7   3   4        2.88        4.03      6.42 o 
  -6   3   4       16.54       12.43      7.36 o 
  -5   3   4       40.72       28.18      6.64 o 
  -4   3   4        0.57        7.90      4.58 o 
  -3   3   4      425.85      366.32     21.58 o 
  -2   3   4       45.95       46.05      9.19 o 
  -1   3   4      203.02      213.26     11.03 o 
   0   3   4       34.97       40.08      6.90 o 
   1   3   4      670.59      686.94     19.03 o 
   2   3   4      175.95      190.84      9.81 o 
   3   3   4        2.66       14.24      5.35 o 
   4   3   4       22.77       13.38      7.11 o 
   5   3   4        1.88        0.00      7.11 o 
   6   3   4       60.56       49.92     12.96 o 
   7   3   4        0.28        0.00      9.29 o 
   8   3   4        6.16       12.48     13.07 o 
  -8   4   4       10.53        9.99      8.98 o 
  -7   4   4        3.34        8.80      6.26 o 
  -6   4   4       21.78       16.18      6.42 o 
  -5   4   4        1.96        0.00      4.78 o 
  -4   4   4        6.65       11.17      5.17 o 
  -3   4   4       19.94       16.59      7.71 o 
  -2   4   4        8.83        5.55      8.40 o 
  -1   4   4       55.61       34.09     10.03 o 
   0   4   4      318.51      332.80     15.15 o 
   1   4   4       32.47       50.52      8.78 o 
   2   4   4       81.53       92.26      8.12 o 
   3   4   4       37.98       38.57      6.69 o 
   4   4   4        7.27        6.14      6.92 o 
   5   4   4       16.17        9.98      8.02 o 
   6   4   4       29.82       33.19     11.46 o 
   7   4   4       17.74       14.25     11.01 o 
  -8   5   4        4.12        2.09      6.70 o 
  -7   5   4       80.09       92.44     11.30 o 
  -6   5   4        4.68        6.13      7.31 o 
  -5   5   4      181.71      183.06     12.53 o 
  -4   5   4        0.67        2.32      4.26 o 
  -3   5   4     2302.24     2258.20     64.56 o 
  -2   5   4       22.30       14.68      7.38 o 
  -1   5   4      919.42      982.71     34.27 o 
   0   5   4      497.95      495.99     21.66 o 
   1   5   4      623.98      726.68     16.96 o 
   2   5   4       19.88       23.52      5.21 o 
   3   5   4        1.84        2.83      4.18 o 
   4   5   4       44.53       63.61     36.81 o 
   5   5   4        1.96        0.00      5.89 o 
   6   5   4        9.50        7.47      8.84 o 
   7   5   4       14.73        2.39     10.50 o 
  -8   6   4        0.06        0.24      8.11 o 
  -7   6   4       93.77       85.68     19.23 o 
  -6   6   4        0.84        0.00      5.11 o 
  -5   6   4       75.97      107.56     15.57 o 
  -4   6   4       17.17       23.60      5.60 o 
  -3   6   4        8.22        0.00      9.05 o 
  -2   6   4      114.69       91.33     13.24 o 
  -1   6   4       37.67       16.38      7.75 o 
   0   6   4      183.05      161.09     28.80 o 
   1   6   4      515.22      429.62     12.74 o 
   2   6   4       13.32       11.58      4.32 o 
   3   6   4      269.15      277.81     14.25 o 
   4   6   4       60.15       91.75     12.39 o 
   5   6   4        1.68        0.11      6.63 o 
   6   6   4       56.63       74.60     18.94 o 
   7   6   4       82.77       76.20     15.93 o 
  -8   7   4        2.87        0.57      7.36 o 
  -7   7   4       17.84       31.23      9.62 o 
  -6   7   4       52.53       52.51      8.75 o 
  -5   7   4      213.18      216.03     13.52 o 
  -4   7   4      116.92      130.08     10.29 o 
  -3   7   4      451.47      446.68     23.47 o 
  -2   7   4      435.33      443.79     22.69 o 
  -1   7   4     5205.91     5408.65    125.41 o 
   0   7   4       28.45       40.73     11.24 o 
   1   7   4      249.99      304.02     12.18 o 
   2   7   4      237.05      263.06      9.68 o 
   3   7   4       29.02       23.02      6.13 o 
   4   7   4      104.53       85.86     12.04 o 
   5   7   4      123.15      145.53     24.84 o 
   6   7   4       59.16       39.16     17.11 o 
   7   7   4       34.69        0.71     10.19 o 
  -8   8   4       18.83       17.01      8.91 o 
  -7   8   4      316.97      265.73     40.21 o 
  -6   8   4      134.13      113.46     11.22 o 
  -5   8   4      445.76      467.89     25.40 o 
  -4   8   4        6.38       10.87      5.09 o 
  -3   8   4       14.66       14.68      7.27 o 
  -2   8   4        2.60        0.00      3.75 o 
  -1   8   4     3372.90     3160.85     80.34 o 
   0   8   4     2020.74     2003.88     54.67 o 
   1   8   4     7944.03     7894.33    123.15 o 
   2   8   4      363.17      351.10     11.58 o 
   3   8   4      670.65      648.08     25.61 o 
   4   8   4      345.05      336.74     21.13 o 
   5   8   4       58.55       49.35     27.23 o 
   6   8   4       20.54       16.03      9.91 o 
   7   8   4       93.27       94.29     17.58 o 
  -8   9   4       10.01        9.39      8.37 o 
  -7   9   4        0.08        0.00      6.42 o 
  -6   9   4      143.68      171.46     19.88 o 
  -5   9   4       87.17      104.76     19.40 o 
  -4   9   4        0.12        0.00      5.34 o 
  -3   9   4        7.12        0.00      5.78 o 
  -2   9   4       37.19       34.27      6.07 o 
  -1   9   4       41.36       38.12      8.76 o 
   0   9   4        0.15        0.00      4.97 o 
   1   9   4       67.43       68.20      6.97 o 
   2   9   4        5.87        0.75      3.51 o 
   3   9   4        3.12        8.71      6.26 o 
   4   9   4      374.81      364.49     16.72 o 
   5   9   4       58.92       68.01     13.04 o 
   6   9   4       23.53       50.42     12.72 o 
   7   9   4       25.17       32.47     13.90 o 
  -8  10   4       11.95        1.58      7.54 o 
  -7  10   4        7.18       12.88      9.05 o 
  -6  10   4       46.94       51.14     10.29 o 
  -5  10   4      142.03      125.15     10.87 o 
  -4  10   4       44.99       45.12      7.12 o 
  -3  10   4       41.87       23.22      8.59 o 
  -2  10   4      407.66      376.03     23.52 o 
  -1  10   4       53.91       50.77      7.31 o 
   0  10   4       96.61       82.20     10.92 o 
   1  10   4        0.82        0.00      3.47 o 
   2  10   4      109.57      108.71      7.88 o 
   3  10   4      138.64      160.37     11.77 o 
   4  10   4       71.62       54.16     13.01 o 
   5  10   4       92.31       88.51     13.89 o 
   6  10   4      130.39      148.96     18.64 o 
   7  10   4       66.46       70.77     13.49 o 
  -8  11   4       45.01       44.48     12.56 o 
  -7  11   4      225.93      252.23     23.56 o 
  -6  11   4      114.65      113.57     12.89 o 
  -5  11   4      308.58      342.71     19.74 o 
  -4  11   4      241.85      227.87     23.43 o 
  -3  11   4      199.59      179.23     19.15 o 
  -2  11   4      298.92      301.92     17.76 o 
  -1  11   4       24.89       14.68      6.34 o 
   0  11   4        1.84        6.95      4.36 o 
   1  11   4      230.44      221.23     10.91 o 
   2  11   4        0.12        0.00      4.38 o 
   3  11   4        9.84       10.40      5.39 o 
   4  11   4        0.02        0.19      5.51 o 
   5  11   4        0.03        6.97      8.09 o 
   6  11   4       26.14       22.77     11.51 o 
   7  11   4        3.70        0.00      8.83 o 
  -8  12   4        1.23        2.24      7.97 o 
  -7  12   4        8.16       16.36     10.04 o 
  -6  12   4        3.97        3.78      5.64 o 
  -5  12   4       67.08       70.54      9.00 o 
  -4  12   4      160.61      128.90     12.52 o 
  -3  12   4      249.91      221.79     26.52 o 
  -2  12   4       15.70       22.40      7.64 o 
  -1  12   4       93.55       87.64      8.97 o 
   0  12   4      324.03      305.61     19.31 o 
   1  12   4      266.91      241.93     10.26 o 
   2  12   4      218.19      193.08     12.55 o 
   3  12   4      385.35      393.19     16.77 o 
   4  12   4        3.82        0.00      5.30 o 
   5  12   4       10.82        5.65     10.59 o 
   6  12   4       29.54       47.91     12.55 o 
   7  12   4        7.33        0.59      9.23 o 
  -8  13   4       70.55       41.27     10.28 o 
  -7  13   4       62.48       53.46     13.19 o 
  -6  13   4       85.48       78.87     10.24 o 
  -5  13   4      111.33      124.60     14.80 o 
  -4  13   4      179.44      188.30     14.45 o 
  -3  13   4      135.25      120.98     20.66 o 
  -2  13   4       40.02       31.77     13.24 o 
  -1  13   4        1.14        3.01      4.23 o 
   0  13   4      151.29      173.43     10.28 o 
   1  13   4       57.39       50.05      5.76 o 
   2  13   4      135.48      137.16     12.91 o 
   3  13   4      305.94      288.39     15.26 o 
   4  13   4       18.76       15.44      5.94 o 
   5  13   4        4.87        0.00      6.83 o 
   6  13   4       13.51       10.62      8.33 o 
   7  13   4       64.68       67.54     14.03 o 
  -7  14   4       15.21       12.29     14.70 o 
  -6  14   4        7.91        5.50      6.13 o 
  -5  14   4        0.12        0.00      4.66 o 
  -4  14   4        0.01       11.10      6.44 o 
  -3  14   4       36.43       43.85     24.28 o 
  -2  14   4      127.57      107.99     10.13 o 
  -1  14   4       57.71       60.98      8.39 o 
   0  14   4      224.04      259.73     13.31 o 
   1  14   4      283.73      280.14     11.21 o 
   2  14   4      220.93      222.27     16.76 o 
   3  14   4        1.24        3.57      4.72 o 
   4  14   4       13.86       14.77      6.11 o 
   5  14   4       65.54       66.83     11.01 o 
   6  14   4       38.43       32.38     10.18 o 
   7  14   4        5.44        0.00      8.47 o 
  -7  15   4       19.14       16.44      8.45 o 
  -6  15   4       40.05       40.77     10.08 o 
  -5  15   4       46.72       60.67      8.72 o 
  -4  15   4       28.48       30.99     10.56 o 
  -3  15   4      872.97     1020.57     59.76 o 
  -2  15   4       48.94       45.85     10.93 o 
  -1  15   4        1.11        0.00      5.06 o 
   0  15   4      268.71      245.13     13.62 o 
   1  15   4       61.69       64.43      6.43 o 
   2  15   4       24.53       17.14      5.28 o 
   3  15   4      168.56      159.84     11.09 o 
   4  15   4       25.59       17.15      6.58 o 
   5  15   4        4.60        2.15      6.99 o 
   6  15   4      110.05      109.00     14.67 o 
   7  15   4        7.79       23.84     11.41 o 
  -7  16   4        0.02        3.55     15.09 o 
  -6  16   4       11.38        5.48      6.37 o 
  -5  16   4       49.84       43.45      7.75 o 
  -4  16   4      447.55      507.50     44.80 o 
  -3  16   4        0.39       11.51      8.62 o 
  -2  16   4        2.75       15.08      6.37 o 
  -1  16   4       81.89       88.72     10.18 o 
   0  16   4      230.49      236.50     20.25 o 
   1  16   4      189.50      208.33     11.77 o 
   2  16   4      732.66      709.40     20.62 o 
   3  16   4      636.08      623.93     19.84 o 
   4  16   4       70.08       88.27      9.69 o 
   5  16   4        8.44       11.33      8.13 o 
   6  16   4      108.91       86.00     13.79 o 
  -7  17   4        4.90        4.62      9.06 o 
  -6  17   4       60.15       94.21     18.46 o 
  -5  17   4        0.68        0.53      8.96 o 
  -4  17   4       18.55       17.85      9.88 o 
  -3  17   4      410.52      396.35     54.98 o 
  -2  17   4        0.44        2.21      5.96 o 
  -1  17   4       14.10       16.14      7.77 o 
   0  17   4      306.13      339.92     16.95 o 
   1  17   4      135.08      147.42     10.41 o 
   2  17   4       62.28       83.35     16.97 o 
   3  17   4     1035.02     1006.97     36.48 o 
   4  17   4      526.93      513.76     24.82 o 
   5  17   4       59.96       32.76     12.75 o 
   6  17   4       43.17       86.06     32.48 o 
  -7  18   4       10.80       23.40      9.84 o 
  -6  18   4       14.35       32.27     10.21 o 
  -5  18   4       28.00       54.72     13.98 o 
  -4  18   4       10.21        0.00      8.29 o 
  -3  18   4        7.26        0.00     14.36 o 
  -2  18   4       16.50       17.45      7.39 o 
  -1  18   4      160.08      164.17     24.57 o 
   0  18   4      245.73      243.16     12.94 o 
   1  18   4      281.74      257.93     16.31 o 
   2  18   4        0.41        0.00      5.87 o 
   3  18   4      131.86      167.46     14.24 o 
   4  18   4        0.63        7.12      7.29 o 
   5  18   4       13.66        2.07     10.69 o 
   6  18   4        1.98        0.00     10.68 o 
  -7  19   4        0.93        0.00      7.92 o 
  -6  19   4       52.20       57.24     14.24 o 
  -5  19   4       34.53       50.06     13.64 o 
  -4  19   4      297.54      301.01     36.78 o 
  -3  19   4      142.53      146.55     18.46 o 
  -2  19   4      964.62     1002.89     31.66 o 
  -1  19   4      211.36      243.97     15.71 o 
   0  19   4      537.62      546.04     19.45 o 
   1  19   4      257.77      238.41     12.87 o 
   2  19   4      393.48      386.30     19.00 o 
   3  19   4       76.07       74.53     10.85 o 
   4  19   4        1.14        3.97      7.46 o 
   5  19   4       46.21       37.34     13.34 o 
   6  19   4       21.76       14.46     12.22 o 
  -7  20   4        0.73       14.94     17.25 o 
  -6  20   4        3.18       22.87      9.09 o 
  -5  20   4       13.82       26.40     12.04 o 
  -4  20   4       85.52      102.62     17.36 o 
  -3  20   4       25.09       25.17     11.50 o 
  -2  20   4        7.50       18.86      9.90 o 
  -1  20   4        2.15        0.00      6.32 o 
   0  20   4      137.62      119.25     12.26 o 
   1  20   4      244.33      244.38     15.56 o 
   2  20   4      342.13      316.01     22.96 o 
   3  20   4      103.91      121.86     17.17 o 
   4  20   4      118.31      116.99     22.26 o 
   5  20   4       37.90       41.05     13.05 o 
   6  20   4        5.21       12.81     19.38 o 
  -6  21   4       81.36      109.98     26.24 o 
  -5  21   4       24.16       19.64     11.59 o 
  -4  21   4       25.81       16.71     26.55 o 
  -3  21   4       34.21       27.40     11.41 o 
  -2  21   4      181.06      209.50     20.72 o 
  -1  21   4       48.67       56.71      9.86 o 
   0  21   4      381.56      318.52     18.05 o 
   1  21   4      101.21       88.28     11.02 o 
   2  21   4       53.57       34.45     11.14 o 
   3  21   4      129.39      128.24     17.94 o 
   4  21   4       19.01       20.27     11.01 o 
   5  21   4       14.61        9.76     10.76 o 
   6  21   4       16.42       54.84     23.82 o 
  -6  22   4       37.33       38.38     18.49 o 
  -5  22   4        1.57        0.00     10.19 o 
  -4  22   4      136.06      172.27     38.19 o 
  -3  22   4        6.11        0.00     15.54 o 
  -2  22   4        0.64        0.00      8.88 o 
  -1  22   4       38.44       35.51      9.19 o 
   0  22   4       38.82       54.23      9.76 o 
   1  22   4        2.84        9.34      6.79 o 
   2  22   4      490.31      469.32     27.58 o 
   3  22   4       18.76       17.64     12.95 o 
   4  22   4      111.19      136.92     19.16 o 
   5  22   4       22.15       31.61     12.32 o 
  -5  23   4       21.83       19.15     12.06 o 
  -4  23   4      130.84      141.71     20.13 o 
  -3  23   4        0.00        3.06     11.77 o 
  -2  23   4       74.41       64.12     33.07 o 
  -1  23   4       10.94        8.90      7.59 o 
   0  23   4      172.71      150.05     13.83 o 
   1  23   4      134.04      127.48     17.08 o 
   2  23   4       21.68       20.56     11.63 o 
   3  23   4       20.56        8.99      9.08 o 
   4  23   4        0.18        1.97      8.62 o 
   5  23   4       17.12       30.25     12.93 o 
  -6  24   4       26.67       67.88     22.48 o 
  -5  24   4       13.17       30.25     13.29 o 
  -4  24   4       45.98       54.68     15.95 o 
  -3  24   4        4.83        6.91     10.88 o 
  -2  24   4        0.30        0.00     18.54 o 
  -1  24   4       36.65       36.71      9.83 o 
   0  24   4      119.63      145.61     14.34 o 
   1  24   4        1.50       19.59     10.07 o 
   2  24   4       22.71       26.89     11.28 o 
   3  24   4        3.89        4.83      9.56 o 
   4  24   4        0.54        6.46      9.51 o 
   5  24   4        4.16       11.78     14.16 o 
  -5  25   4        1.69        0.00     10.80 o 
  -4  25   4       74.52       69.88     16.55 o 
  -3  25   4       41.83       44.41     14.13 o 
  -2  25   4        1.65        0.21     21.83 o 
  -1  25   4        5.30        1.58      7.52 o 
   0  25   4      112.94       96.56     12.85 o 
   1  25   4       64.46       65.98     14.30 o 
   2  25   4        1.72        1.13      9.12 o 
   3  25   4       12.40       14.96     10.15 o 
   4  25   4       16.08        7.66     18.09 o 
   5  25   4        7.31        4.76     10.51 o 
  -5  26   4        0.26       31.63     16.97 o 
  -4  26   4        3.82        7.31     12.38 o 
  -3  26   4       14.02        2.76     11.46 o 
  -2  26   4       50.92       31.26     12.22 o 
  -1  26   4       15.89        3.68      7.63 o 
   0  26   4       97.81      101.24     13.29 o 
   1  26   4        0.19        0.17      9.48 o 
   2  26   4      160.89      177.62     21.20 o 
   3  26   4        0.04       13.58     11.16 o 
   4  26   4       33.04       17.36     11.70 o 
  -5  27   4        0.11        0.00     12.87 o 
  -4  27   4       12.80       31.82     14.17 o 
  -3  27   4        4.51        9.03     11.62 o 
  -2  27   4       59.09       72.08     30.99 o 
  -1  27   4        1.90        0.00      7.63 o 
   0  27   4       18.44       35.78      9.91 o 
   1  27   4        2.72        0.00      9.72 o 
   2  27   4        7.57       11.23      9.71 o 
   3  27   4       14.86       35.28     17.81 o 
   4  27   4       56.15       67.69     24.81 o 
  -4  28   4        0.12        0.00     11.28 o 
  -3  28   4       16.67       39.32     14.72 o 
  -2  28   4       24.08       39.74     13.57 o 
  -1  28   4        0.02        1.05      8.44 o 
   0  28   4       37.82       36.42     10.15 o 
   1  28   4        1.33        0.00      9.64 o 
   2  28   4       36.35       26.00     12.27 o 
   3  28   4       76.57       77.92     16.54 o 
  -4  29   4        7.95        8.44     17.16 o 
  -3  29   4       34.51       46.28     15.28 o 
  -2  29   4       52.58       37.79     13.86 o 
  -1  29   4        0.00        0.00      8.69 o 
   0  29   4        0.37        0.25      9.58 o 
   1  29   4        0.53        2.88     10.78 o 
   2  29   4        8.89        1.12     10.65 o 
   3  29   4       38.32       22.56     12.59 o 
  -3  30   4       16.39       27.27     14.25 o 
  -2  30   4       21.08       38.92     43.12 o 
  -1  30   4        2.92        0.00      8.67 o 
   0  30   4        1.08        4.58      8.57 o 
   1  30   4        0.55        1.06     10.71 o 
   2  30   4        3.93        8.12     11.59 o 
  -3  31   4       29.55       43.64     18.29 o 
  -2  31   4       72.87       97.49     24.78 o 
  -1  31   4       35.29       29.76     11.08 o 
   0  31   4       12.38       16.94     15.25 o 
   1  31   4        0.71        9.42     11.17 o 
   2  31   4       14.92       32.32     29.33 o 
  -2  32   4       20.23       25.99     15.08 o 
  -1  32   4        6.02        0.00     11.78 o 
   0  32   4       10.73        6.87     12.68 o 
   1  32   4        1.99        0.00     10.42 o 
  -7   0   5        8.14        4.10      8.06 o 
  -5   0   5       55.09       74.95     14.11 o 
  -3   0   5      221.87      173.49     36.44 o 
  -1   0   5       78.58       94.20     19.33 o 
   1   0   5        4.00        2.90      6.71 o 
   3   0   5      110.83      114.16     21.53 o 
   5   0   5      175.54      152.63     25.13 o 
   7   0   5       17.87        4.05     16.97 o 
  -8   1   5        0.01        0.00      6.74 o 
  -7   1   5        9.43        7.84      6.83 o 
  -6   1   5       24.35       28.78      6.38 o 
  -5   1   5       24.11       31.20      5.98 o 
  -4   1   5        7.64        4.87      5.96 o 
  -3   1   5       27.60       21.85      6.05 o 
  -2   1   5       22.98       17.35      7.87 o 
  -1   1   5       50.88       45.91      8.22 o 
   0   1   5       83.01       92.65     16.86 o 
   1   1   5       12.02        9.75      5.12 o 
   2   1   5       10.70       28.04      7.87 o 
   3   1   5      203.77      217.77     19.34 o 
   4   1   5      116.70       86.38     13.60 o 
   5   1   5        0.47        0.57      7.08 o 
   6   1   5      191.69      183.17     21.12 o 
   7   1   5        1.92        0.00      9.51 o 
  -8   2   5        1.26        0.00      7.03 o 
  -7   2   5        4.33        6.30      6.59 o 
  -6   2   5       26.96       25.74      6.58 o 
  -5   2   5       59.53       55.42      8.53 o 
  -4   2   5      309.28      327.29     20.20 o 
  -3   2   5      224.56      225.20     16.31 o 
  -2   2   5      645.55      600.59     23.36 o 
  -1   2   5        4.81       13.14      9.87 o 
   0   2   5       37.18       49.07     10.30 o 
   1   2   5        0.10        0.00      4.04 o 
   2   2   5       11.60        6.25      4.61 o 
   3   2   5        0.44        0.00      4.89 o 
   4   2   5       54.22       68.41     14.33 o 
   5   2   5        7.67        7.20      7.84 o 
   6   2   5        2.36       11.47      9.62 o 
   7   2   5       13.89        0.00     10.00 o 
  -8   3   5        0.72        8.49      7.53 o 
  -7   3   5       23.28       27.27      9.25 o 
  -6   3   5       17.30       15.63      6.32 o 
  -5   3   5      152.16      159.51     11.72 o 
  -4   3   5       29.77       26.65      8.38 o 
  -3   3   5      524.77      578.93     25.55 o 
  -2   3   5        4.14        8.52      6.29 o 
  -1   3   5      232.84      289.39     16.60 o 
   0   3   5      374.53      394.50     17.63 o 
   1   3   5        1.02        0.00      4.36 o 
   2   3   5        8.71       14.90      5.28 o 
   3   3   5       32.56       19.62      8.28 o 
   4   3   5       24.55       37.68     10.42 o 
   5   3   5        4.59        1.02      7.71 o 
   6   3   5       20.11       23.23     10.69 o 
   7   3   5        0.26        0.00      9.19 o 
  -8   4   5        1.01        0.77      7.12 o 
  -7   4   5       29.51       17.36      6.80 o 
  -6   4   5       30.57       30.75      7.09 o 
  -5   4   5       50.69       33.59      5.95 o 
  -4   4   5        4.76        1.47      7.41 o 
  -3   4   5      118.02      120.74     15.54 o 
  -2   4   5       32.31       39.56      7.18 o 
  -1   4   5       42.12       53.32      9.07 o 
   0   4   5       11.19       10.14      5.86 o 
   1   4   5       47.26       42.56      6.99 o 
   2   4   5        0.19        6.18      4.62 o 
   3   4   5        1.28        0.00      5.06 o 
   4   4   5        1.10        2.67      6.95 o 
   5   4   5       15.40        6.69      8.04 o 
   6   4   5       28.54       26.55     19.10 o 
   7   4   5       22.66       14.64     13.23 o 
  -8   5   5        0.12        7.44      8.99 o 
  -7   5   5        2.02        0.00      6.01 o 
  -6   5   5       11.85        3.09      5.67 o 
  -5   5   5        7.80        1.65      4.74 o 
  -4   5   5       38.16       53.35     12.10 o 
  -3   5   5       36.35       41.36     10.58 o 
  -2   5   5      129.94      137.11     16.02 o 
  -1   5   5       61.16       66.23      9.80 o 
   0   5   5      296.61      307.70     16.39 o 
   1   5   5      226.19      246.41     13.49 o 
   2   5   5      163.36      184.11     11.43 o 
   3   5   5        8.23       17.08      9.13 o 
   4   5   5      195.64      188.45     18.64 o 
   5   5   5        0.01        0.00      6.97 o 
   6   5   5       15.57       14.20     10.61 o 
   7   5   5       15.36       14.86     12.69 o 
  -8   6   5        3.36       16.31      8.37 o 
  -7   6   5        4.41        0.00      6.27 o 
  -6   6   5       69.89       67.11      9.82 o 
  -5   6   5        1.37        9.89      5.81 o 
  -4   6   5       10.38       13.10      8.65 o 
  -3   6   5        0.04        0.00      6.29 o 
  -2   6   5        1.83        0.00      5.60 o 
  -1   6   5       31.27       26.53      8.43 o 
   0   6   5      132.31      140.84     12.36 o 
   1   6   5       34.19       38.09      5.91 o 
   2   6   5      269.96      286.34     13.80 o 
   3   6   5        0.19       13.98      6.18 o 
   4   6   5      154.40      162.19     23.22 o 
   5   6   5        4.43        1.58      7.37 o 
   6   6   5       87.23       79.17     15.39 o 
   7   6   5        5.36        2.43     13.20 o 
  -8   7   5        9.72        0.48      7.20 o 
  -7   7   5        3.01        9.45      7.08 o 
  -6   7   5       23.14       22.71      8.45 o 
  -5   7   5        6.45       19.79      6.91 o 
  -4   7   5        0.80        2.95      8.00 o 
  -3   7   5       18.11        1.05      7.51 o 
  -2   7   5        2.21        0.00      5.64 o 
  -1   7   5       64.11       60.86     11.29 o 
   0   7   5       70.03       63.29     10.72 o 
   1   7   5        2.63        0.00      4.05 o 
   2   7   5      386.30      431.95     19.42 o 
   3   7   5        8.41        0.93      5.53 o 
   4   7   5      154.21      156.38     17.34 o 
   5   7   5        0.25       13.51     15.51 o 
   6   7   5      166.14      159.72     24.48 o 
   7   7   5        0.39        0.00      9.44 o 
  -8   8   5        6.54        9.02      8.73 o 
  -7   8   5       17.19       13.12      7.32 o 
  -6   8   5       63.46       55.31      9.44 o 
  -5   8   5        4.18        2.50      6.95 o 
  -4   8   5       37.69       51.22     14.55 o 
  -3   8   5        4.09        0.00      6.92 o 
  -2   8   5       73.83       80.19     20.91 o 
  -1   8   5       16.48       13.51     11.94 o 
   0   8   5      394.72      393.93     34.08 o 
   1   8   5       34.35       34.70      6.03 o 
   2   8   5      272.57      287.43     16.75 o 
   3   8   5       12.83       17.18      7.25 o 
   4   8   5      196.29      207.42     26.93 o 
   5   8   5        4.24        0.00      7.66 o 
   6   8   5       26.42       20.42     11.02 o 
   7   8   5        6.20        0.00     10.13 o 
  -8   9   5        4.37        0.00      8.09 o 
  -7   9   5       64.07       72.81     10.68 o 
  -6   9   5        9.58       11.45      6.54 o 
  -5   9   5       14.33       10.82      8.40 o 
  -4   9   5        1.66        0.00      6.61 o 
  -3   9   5       56.17       71.00     13.40 o 
  -2   9   5       51.16       52.30      8.18 o 
  -1   9   5       18.55       13.86      7.11 o 
   0   9   5      424.24      391.15     21.71 o 
   1   9   5       65.40       70.02      6.54 o 
   2   9   5       48.08       49.45      8.82 o 
   3   9   5       33.15       43.12      9.13 o 
   4   9   5      100.90      103.20     14.67 o 
   5   9   5        0.20        0.00      7.38 o 
   6   9   5        2.92        3.93     15.82 o 
   7   9   5        0.95        0.00     10.04 o 
  -7  10   5       24.56       19.02      7.62 o 
  -6  10   5      127.44      101.97     13.54 o 
  -5  10   5      202.82      203.61     16.66 o 
  -4  10   5       20.43       14.77      9.23 o 
  -3  10   5      299.64      258.89     21.86 o 
  -2  10   5      264.75      283.84     21.43 o 
  -1  10   5        4.47       12.06      7.41 o 
   0  10   5      250.02      232.59     29.19 o 
   1  10   5      294.95      271.22     13.52 o 
   2  10   5        8.87        8.58      6.29 o 
   3  10   5       61.35       79.19     10.44 o 
   4  10   5      250.06      217.17     19.27 o 
   5  10   5        6.92       11.73     14.36 o 
   6  10   5       76.09       74.63     15.56 o 
   7  10   5       10.88       12.98     12.64 o 
  -7  11   5       74.29       86.12     11.76 o 
  -6  11   5      233.29      253.41     24.30 o 
  -5  11   5      525.36      523.06     31.81 o 
  -4  11   5        2.55       17.14     19.64 o 
  -3  11   5      438.57      425.89     26.42 o 
  -2  11   5       67.84       72.22     15.93 o 
  -1  11   5       33.12       49.61      8.09 o 
   0  11   5     1688.47     1633.16    126.69 o 
   1  11   5      256.67      268.87     19.88 o 
   2  11   5        0.83        6.11      5.98 o 
   3  11   5      356.80      370.97     18.38 o 
   4  11   5      129.51      129.44     15.93 o 
   5  11   5       86.69      104.86     22.59 o 
   6  11   5      270.98      283.37     24.86 o 
  -7  12   5       17.20       13.23      8.72 o 
  -6  12   5        1.72        3.88      6.01 o 
  -5  12   5       31.38       32.33     18.82 o 
  -4  12   5        8.71       18.53     10.89 o 
  -3  12   5     1262.63     1164.88     67.59 o 
  -2  12   5       41.12       40.33     10.58 o 
  -1  12   5      575.83      603.45     22.50 o 
   0  12   5       34.25       32.64      7.37 o 
   1  12   5      127.25      156.55     16.88 o 
   2  12   5       12.31       19.63      6.96 o 
   3  12   5      125.20      144.62     12.80 o 
   4  12   5       46.92       37.97     15.09 o 
   5  12   5       49.79       70.44     13.82 o 
   6  12   5      155.13      165.73     42.52 o 
  -7  13   5       14.38       12.59      7.86 o 
  -6  13   5       12.67       17.47      8.28 o 
  -5  13   5        1.68        5.77      9.66 o 
  -4  13   5       49.89       23.76     21.72 o 
  -3  13   5       48.66       59.05     13.19 o 
  -2  13   5      209.42      264.94     21.75 o 
  -1  13   5      295.26      261.12     15.62 o 
   0  13   5      458.53      457.03     18.09 o 
   1  13   5       85.06       78.55      8.43 o 
   2  13   5      432.59      421.61     19.52 o 
   3  13   5      130.67      141.62     13.71 o 
   4  13   5      753.72      687.39     37.57 o 
   5  13   5       23.43        0.27     32.06 o 
   6  13   5       10.60        3.43      9.19 o 
  -7  14   5        4.28       24.34      9.02 o 
  -6  14   5       12.30       14.75      9.21 o 
  -5  14   5       10.17        0.00     20.93 o 
  -4  14   5      144.00      155.85     20.39 o 
  -3  14   5       61.50       57.74     14.22 o 
  -2  14   5        0.54       16.38      9.17 o 
  -1  14   5      108.84      107.06     11.26 o 
   0  14   5       48.21       47.53      7.47 o 
   1  14   5       18.10       13.96      5.13 o 
   2  14   5      810.01      801.68     24.53 o 
   3  14   5      353.01      396.81     17.26 o 
   4  14   5      302.24      296.06     19.08 o 
   5  14   5      104.51      112.68     14.85 o 
   6  14   5       19.43       21.01     10.47 o 
  -7  15   5        0.07       16.23      7.88 o 
  -6  15   5       85.46       96.78     13.88 o 
  -5  15   5       70.83       59.36     15.05 o 
  -4  15   5      585.48      589.35     33.93 o 
  -3  15   5       78.75       80.38     14.88 o 
  -2  15   5      824.58      850.96    111.71 o 
  -1  15   5      107.94      105.57     11.42 o 
   0  15   5      144.52      151.32     11.22 o 
   1  15   5       69.25       59.96      7.18 o 
   2  15   5       68.85       65.91      8.85 o 
   3  15   5        1.97        0.00      6.49 o 
   4  15   5       33.56       43.19     15.70 o 
   5  15   5       49.13       41.10     10.70 o 
   6  15   5       12.78        5.09     12.00 o 
  -7  16   5        1.12       12.47     16.46 o 
  -6  16   5       26.17       15.89     13.04 o 
  -5  16   5       13.77        0.00      9.95 o 
  -4  16   5      395.31      407.89     41.55 o 
  -3  16   5      195.76      207.03     39.36 o 
  -2  16   5      155.08      155.50     23.22 o 
  -1  16   5        6.85        8.65     12.12 o 
   0  16   5      136.31      139.78     11.03 o 
   1  16   5       13.26        7.67      5.04 o 
   2  16   5      165.93      154.34     12.01 o 
   3  16   5       21.72       15.72      6.49 o 
   4  16   5       30.08       26.14      7.15 o 
   5  16   5       92.34      106.86     14.16 o 
   6  16   5        3.83        6.57      8.74 o 
  -7  17   5        6.33        2.75     17.02 o 
  -6  17   5      170.98      168.93     67.20 o 
  -5  17   5       12.16       15.37     11.11 o 
  -4  17   5      193.82      183.29     22.28 o 
  -3  17   5       51.57       48.92     13.92 o 
  -2  17   5        0.45        0.00      9.97 o 
  -1  17   5        8.17       18.67      7.58 o 
   0  17   5       49.64       50.27      8.14 o 
   1  17   5        9.34        0.00      5.42 o 
   2  17   5       77.99       91.37     12.13 o 
   3  17   5       26.83       31.57     10.26 o 
   4  17   5        1.56        4.86      7.35 o 
   5  17   5       79.53       92.89     17.67 o 
   6  17   5        5.00       17.47     13.23 o 
  -6  18   5      138.19      121.84     32.12 o 
  -5  18   5        0.15        0.00      9.11 o 
  -4  18   5       31.10       14.81     12.09 o 
  -3  18   5        3.68        1.02      9.16 o 
  -2  18   5        3.60        0.00      8.50 o 
  -1  18   5        0.00        0.00      5.86 o 
   0  18   5      124.45      111.45     10.57 o 
   1  18   5       92.60       98.02     11.97 o 
   2  18   5       58.77       43.24      9.34 o 
   3  18   5        1.85        1.17      7.06 o 
   4  18   5        8.13       17.95      8.42 o 
   5  18   5        0.11        0.00      9.52 o 
  -6  19   5       20.93       14.97     13.40 o 
  -5  19   5       11.15       10.42     10.90 o 
  -4  19   5        4.68        3.63     10.64 o 
  -3  19   5       81.03       69.62     15.51 o 
  -2  19   5       92.86       91.98     24.73 o 
  -1  19   5       31.85       23.94      7.95 o 
   0  19   5      457.53      405.74     17.67 o 
   1  19   5        1.10        0.00      5.76 o 
   2  19   5       94.95       81.41     11.85 o 
   3  19   5       39.37       30.73      9.43 o 
   4  19   5        3.32        0.00      7.27 o 
   5  19   5       50.91       65.53     16.14 o 
  -6  20   5        1.69        0.00     11.92 o 
  -5  20   5       49.65       35.22     14.71 o 
  -4  20   5       40.78       57.12     15.23 o 
  -3  20   5      145.33      138.12     19.75 o 
  -2  20   5       68.71       73.70     14.70 o 
  -1  20   5      615.64      620.42     25.23 o 
   0  20   5        4.06       12.77      6.23 o 
   1  20   5      314.04      258.76     17.69 o 
   2  20   5       15.27        9.49      7.50 o 
   3  20   5       28.54       13.72      8.46 o 
   4  20   5       89.65      115.67     18.66 o 
   5  20   5       48.07       52.99     23.21 o 
  -6  21   5       44.20       55.46     16.93 o 
  -5  21   5        5.93        2.24     10.89 o 
  -4  21   5       49.76       44.15     14.80 o 
  -3  21   5      119.81      137.54     19.89 o 
  -2  21   5      196.59      157.66     19.79 o 
  -1  21   5      184.11      194.90     27.39 o 
   0  21   5       99.88       59.29     10.43 o 
   1  21   5      214.50      282.47     23.41 o 
   2  21   5      129.74      131.34     18.16 o 
   3  21   5        6.57       11.26      9.85 o 
   4  21   5       14.85        8.26     20.09 o 
   5  21   5        6.41        0.06     16.91 o 
  -5  22   5        8.65       13.90     17.00 o 
  -4  22   5        5.32       31.42     13.23 o 
  -3  22   5      193.94      209.32     23.26 o 
  -2  22   5       92.18      104.68     18.24 o 
  -1  22   5      130.52      135.03     14.27 o 
   0  22   5       33.52       52.00      9.87 o 
   1  22   5      215.58      212.51     23.50 o 
   2  22   5       39.20       27.67     15.54 o 
   3  22   5       22.59        2.11     10.15 o 
   4  22   5        3.19        0.00     10.53 o 
   5  22   5        0.04        0.00     14.44 o 
  -5  23   5       27.43       20.46     14.52 o 
  -4  23   5        6.88       10.11     11.26 o 
  -3  23   5       72.33       52.23     14.35 o 
  -2  23   5      158.43      163.70     24.79 o 
  -1  23   5      186.62      236.15     17.82 o 
   0  23   5      208.96      204.22     16.61 o 
   1  23   5       46.85       67.16     31.92 o 
   2  23   5       49.52       56.63     13.84 o 
   3  23   5       39.00       67.95     31.97 o 
   4  23   5        9.17       19.46     13.46 o 
  -5  24   5        4.10        3.98     14.58 o 
  -4  24   5       62.39       61.46     27.62 o 
  -3  24   5        0.19        0.00     12.42 o 
  -2  24   5      158.00      143.85     25.75 o 
  -1  24   5      138.80      101.64     13.58 o 
   0  24   5      293.79      307.13     19.88 o 
   1  24   5      169.44      178.80     20.83 o 
   2  24   5        0.30        6.72      9.59 o 
   3  24   5       69.93       49.99     14.12 o 
   4  24   5        3.15        5.99     15.65 o 
  -5  25   5        2.62        3.28     12.02 o 
  -4  25   5        0.16        0.00     11.78 o 
  -3  25   5       10.08        0.00     20.56 o 
  -2  25   5       11.73        0.00     11.86 o 
  -1  25   5      113.69      141.91     25.35 o 
   0  25   5      139.49      158.76     24.57 o 
   1  25   5       79.85       59.02     13.74 o 
   2  25   5       19.16       23.63     11.65 o 
   3  25   5       21.30       36.78     24.58 o 
   4  25   5        0.71        1.90     10.71 o 
  -4  26   5       16.74       21.78     14.70 o 
  -3  26   5        0.13        6.57     11.90 o 
  -2  26   5       46.11       13.69     11.88 o 
  -1  26   5        1.12        1.69     10.07 o 
   0  26   5        2.94        3.90     12.67 o 
   1  26   5        3.59        9.46      9.97 o 
   2  26   5        0.31        0.00      9.35 o 
   3  26   5        0.14        1.88     10.96 o 
  -4  27   5       16.29       13.24     13.72 o 
  -3  27   5       15.97        0.00     11.98 o 
  -2  27   5       11.10        6.43     11.92 o 
  -1  27   5        5.31        8.21     11.18 o 
   0  27   5        9.52       10.83     10.79 o 
   1  27   5        2.66       22.38     10.97 o 
   2  27   5        7.40       22.37     14.58 o 
   3  27   5       67.86       74.14     16.71 o 
  -3  28   5       51.34       77.18     18.61 o 
  -2  28   5        2.06        5.07     12.46 o 
  -1  28   5       28.64       44.53     14.94 o 
   0  28   5       15.55       16.20     12.40 o 
   1  28   5       34.46       43.55     32.03 o 
   2  28   5        5.69        0.00      9.60 o 
  -3  29   5        0.33        5.88     12.40 o 
  -2  29   5       24.57       36.80     15.66 o 
  -1  29   5       21.43       21.98     21.21 o 
   0  29   5       23.92       10.83     12.98 o 
   1  29   5       16.54       16.93     12.59 o 
   2  29   5       13.74        7.95     11.37 o 
  -2  30   5        0.56        8.92     14.06 o 
  -1  30   5       21.33       19.48     14.14 o 
   0  30   5        7.09       24.44     13.71 o 
   1  30   5       24.73       56.81     27.25 o 
  -6   0   6      183.92      217.63     24.80 o 
  -4   0   6      242.03      275.66     24.66 o 
  -2   0   6      204.97      152.67     26.99 o 
   0   0   6       75.81       97.68     21.53 o 
   2   0   6        0.25        0.00      7.21 o 
   4   0   6       76.81       42.15     16.02 o 
   6   0   6        4.28        0.00      8.88 o 
  -7   1   6       19.38       12.01      7.31 o 
  -6   1   6       34.68       26.41     13.15 o 
  -5   1   6       65.81       97.04     14.18 o 
  -4   1   6       23.91       17.61     14.30 o 
  -3   1   6       37.19       37.80      9.20 o 
  -2   1   6       13.46        5.02     15.20 o 
  -1   1   6       61.74       65.41     12.69 o 
   0   1   6      363.99      360.95     24.63 o 
   1   1   6      124.74      130.16     12.27 o 
   2   1   6      319.58      298.99     18.99 o 
   3   1   6       10.90       14.00      8.44 o 
   4   1   6      125.59      134.65     17.83 o 
   5   1   6        7.36       13.43      9.90 o 
   6   1   6       24.62       16.06     11.24 o 
  -7   2   6        2.75        0.00      6.28 o 
  -6   2   6       54.84       32.38     11.07 o 
  -5   2   6       37.31       27.36     10.15 o 
  -4   2   6      110.28      103.96     14.63 o 
  -3   2   6       43.34       66.30     18.41 o 
  -2   2   6       28.47       11.35      6.25 o 
  -1   2   6        7.05        2.62      6.80 o 
   0   2   6        4.71        0.00      7.51 o 
   1   2   6      212.47      194.43     14.11 o 
   2   2   6       17.21       14.88      7.69 o 
   3   2   6        0.10        0.00     11.29 o 
   4   2   6        0.00        5.19      7.70 o 
   5   2   6        1.44        4.89      8.85 o 
   6   2   6        1.43        0.00      6.53 o 
  -7   3   6       93.62       82.53     11.09 o 
  -6   3   6       35.63       47.73     12.55 o 
  -5   3   6       69.69       80.08     14.66 o 
  -4   3   6      107.14       81.12     12.91 o 
  -3   3   6        2.55        4.44      6.11 o 
  -2   3   6       15.34       16.25      6.73 o 
  -1   3   6      119.73      119.50     14.27 o 
   0   3   6      841.44      865.15     37.40 o 
   1   3   6      150.63      147.53     12.44 o 
   2   3   6     1399.26     1409.71     40.74 o 
   3   3   6       24.00       15.80      9.35 o 
   4   3   6      909.38      881.68     47.40 o 
   5   3   6        0.41        0.00      7.72 o 
   6   3   6      155.85      107.82     20.24 o 
  -7   4   6        9.05        5.44      6.24 o 
  -6   4   6       49.28       57.72     12.79 o 
  -5   4   6        4.34        0.00      8.74 o 
  -4   4   6       41.46       24.19      9.48 o 
  -3   4   6      137.15      162.80     15.86 o 
  -2   4   6      293.28      306.41     19.60 o 
  -1   4   6        2.32        3.96      5.76 o 
   0   4   6     1811.29     1814.63     59.28 o 
   1   4   6       33.64       17.83      6.65 o 
   2   4   6      722.56      687.14     33.88 o 
   3   4   6       48.39       50.20     14.16 o 
   4   4   6       86.31       83.86     16.61 o 
   5   4   6        2.39       10.36      9.64 o 
   6   4   6       34.72       24.04     23.57 o 
  -7   5   6        0.00        0.00      6.52 o 
  -6   5   6       50.46       64.48     13.80 o 
  -5   5   6        2.70        0.00      8.48 o 
  -4   5   6      128.72      133.23     15.97 o 
  -3   5   6        4.31        0.00      6.33 o 
  -2   5   6      748.34      746.78     28.48 o 
  -1   5   6        0.68        0.00      5.30 o 
   0   5   6      296.51      302.26     18.26 o 
   1   5   6        8.69        8.24      5.95 o 
   2   5   6      427.40      448.36     22.64 o 
   3   5   6        3.25        0.00      6.29 o 
   4   5   6      135.32       86.56     15.25 o 
   5   5   6        0.26        2.54      8.68 o 
   6   5   6       50.07       34.33     12.89 o 
  -7   6   6       14.00       13.71      7.21 o 
  -6   6   6       13.38        1.81      9.55 o 
  -5   6   6        8.64        0.68      7.29 o 
  -4   6   6       21.50       18.35      7.02 o 
  -3   6   6       76.20       65.83     13.37 o 
  -2   6   6       56.17       49.14     13.99 o 
  -1   6   6        6.05        1.88      6.31 o 
   0   6   6      165.48      150.76     14.09 o 
   1   6   6        0.02        8.49      5.94 o 
   2   6   6      368.40      399.27     21.81 o 
   3   6   6       35.99       42.60     11.91 o 
   4   6   6       59.82       55.71     42.65 o 
   5   6   6        1.25        1.59      8.46 o 
   6   6   6        3.75        8.14     11.63 o 
  -7   7   6        0.06        4.24      9.55 o 
  -6   7   6        0.06       14.41      8.86 o 
  -5   7   6        0.86        8.34     11.29 o 
  -4   7   6        0.18        1.58      8.80 o 
  -3   7   6        4.53        2.67      8.98 o 
  -2   7   6       58.14       50.08      8.68 o 
  -1   7   6       10.93        1.83      6.13 o 
   0   7   6      604.61      583.34     23.82 o 
   1   7   6       37.46       47.99      8.77 o 
   2   7   6      719.99      731.86     27.91 o 
   3   7   6      100.09      121.62     16.63 o 
   4   7   6      287.20      287.59     27.67 o 
   5   7   6       33.53       43.45     17.81 o 
   6   7   6        3.74        1.72      9.51 o 
  -7   8   6        0.24        0.00      7.43 o 
  -6   8   6       30.15       22.25     12.97 o 
  -5   8   6        5.83        6.66     16.66 o 
  -4   8   6       19.12       16.42     14.81 o 
  -3   8   6       11.31        0.00      9.03 o 
  -2   8   6        4.12       12.84      9.09 o 
  -1   8   6      150.98      165.03     19.06 o 
   0   8   6        8.24       15.76     13.12 o 
   1   8   6       93.32      100.85      9.34 o 
   2   8   6       38.93       56.30     11.72 o 
   3   8   6      152.51      154.80     18.70 o 
   4   8   6        1.03        7.22      8.74 o 
   5   8   6        6.31        1.40      8.75 o 
   6   8   6       10.69        4.92     10.36 o 
  -7   9   6       38.80       53.90     11.92 o 
  -6   9   6        3.73       21.08     12.19 o 
  -5   9   6        4.69        0.00     15.70 o 
  -4   9   6      120.51      103.71     17.82 o 
  -3   9   6        2.51        0.00      9.53 o 
  -2   9   6       44.44       57.23     12.95 o 
  -1   9   6       93.86      103.63     24.87 o 
   0   9   6      250.31      265.14     17.98 o 
   1   9   6      426.98      450.34     17.29 o 
   2   9   6      768.24      755.29     28.49 o 
   3   9   6       86.95       84.40     14.45 o 
   4   9   6      376.84      412.00     27.92 o 
   5   9   6       41.38       43.26     16.86 o 
   6   9   6       15.36        0.00     11.16 o 
  -7  10   6        0.72        1.31     11.08 o 
  -6  10   6        0.13        2.21     10.83 o 
  -5  10   6       20.69       33.73     13.08 o 
  -4  10   6        0.12        6.47      9.94 o 
  -3  10   6      169.72      160.21     21.95 o 
  -2  10   6       61.98       48.99     12.58 o 
  -1  10   6       23.29       25.88     11.63 o 
   0  10   6      187.34      171.96     12.69 o 
   1  10   6       46.36       43.47      7.61 o 
   2  10   6       53.44       59.73     10.75 o 
   3  10   6       41.24       37.64      9.08 o 
   4  10   6       38.68       28.80     10.42 o 
   5  10   6       19.39       14.06     10.84 o 
   6  10   6       92.92       72.16     18.91 o 
  -7  11   6       27.15       41.53     15.26 o 
  -6  11   6       40.45       29.96     16.74 o 
  -5  11   6       28.68       32.13     12.99 o 
  -4  11   6      275.02      237.86     50.47 o 
  -3  11   6       32.97       24.24     11.89 o 
  -2  11   6       56.61       64.84     13.84 o 
  -1  11   6       55.39       46.74     15.34 o 
   0  11   6        3.36        4.29      6.97 o 
   1  11   6      230.58      275.93     14.27 o 
   2  11   6       94.60      122.51     19.63 o 
   3  11   6       50.62       67.78     11.80 o 
   4  11   6       29.08       62.23     13.01 o 
   5  11   6        7.52        0.00      8.57 o 
   6  11   6        1.17        1.02     10.73 o 
  -7  12   6        0.79        0.00     12.93 o 
  -6  12   6      196.94      268.51     54.92 o 
  -5  12   6        4.75       10.62     10.99 o 
  -4  12   6       27.27       18.56     11.38 o 
  -3  12   6      447.34      491.05     30.94 o 
  -2  12   6       65.84       62.76     14.11 o 
  -1  12   6        3.96        1.82      8.32 o 
   0  12   6       79.32       75.64     11.51 o 
   1  12   6       54.55       41.33      9.97 o 
   2  12   6       73.26       76.80     11.88 o 
   3  12   6      151.54      155.36     14.93 o 
   4  12   6       16.50       22.20     10.39 o 
   5  12   6        1.34        7.35      9.88 o 
   6  12   6        5.34        8.97     10.47 o 
  -7  13   6        2.24       10.42     14.15 o 
  -6  13   6       65.01       83.03     18.13 o 
  -5  13   6       13.80        7.52     11.53 o 
  -4  13   6       92.47      118.62     19.28 o 
  -3  13   6      150.69      133.94     40.84 o 
  -2  13   6       55.59       38.46     19.56 o 
  -1  13   6       65.60       61.22     10.46 o 
   0  13   6      372.74      368.02     20.58 o 
   1  13   6        1.17        1.78      7.46 o 
   2  13   6        5.38        4.57      7.39 o 
   3  13   6        1.19        1.63      6.73 o 
   4  13   6        5.29        0.00      7.98 o 
   5  13   6        3.50        3.86      9.81 o 
  -6  14   6        0.30        6.65     12.77 o 
  -5  14   6       15.72        0.00     13.77 o 
  -4  14   6        7.63        0.75     10.26 o 
  -3  14   6       69.73       60.84     18.55 o 
  -2  14   6        8.59       10.11     15.28 o 
  -1  14   6       32.96       33.97      8.64 o 
   0  14   6        1.27        4.88      6.24 o 
   1  14   6       43.23       39.31      8.22 o 
   2  14   6       12.94        5.67      7.40 o 
   3  14   6      182.19      189.01     20.24 o 
   4  14   6       48.82       35.25     11.85 o 
   5  14   6        0.05       12.20      9.23 o 
  -6  15   6        3.30       18.36     11.86 o 
  -5  15   6       97.15      102.74     24.19 o 
  -4  15   6        0.19        7.12     10.95 o 
  -3  15   6        2.05        2.26     10.57 o 
  -2  15   6      158.63      153.55     36.51 o 
  -1  15   6      296.23      300.09     27.39 o 
   0  15   6       29.44       25.72      6.86 o 
   1  15   6      434.47      407.82     24.33 o 
   2  15   6      156.09      154.40     13.40 o 
   3  15   6      137.39      113.85     11.92 o 
   4  15   6       11.03        7.96      7.47 o 
   5  15   6        0.44        0.00      8.25 o 
  -6  16   6        4.38        0.00     24.19 o 
  -5  16   6      111.29       95.62     18.82 o 
  -4  16   6       23.27        7.24     12.12 o 
  -3  16   6       40.25       28.82     13.46 o 
  -2  16   6      119.27       96.41     29.99 o 
  -1  16   6       30.45       41.58      9.58 o 
   0  16   6      103.65       80.61     10.51 o 
   1  16   6        3.12        0.12      8.92 o 
   2  16   6       27.04        5.67      8.25 o 
   3  16   6        4.44        7.36      7.74 o 
   4  16   6        0.00        0.00      9.69 o 
   5  16   6       17.27       20.97     13.33 o 
  -6  17   6        0.03        9.31     19.69 o 
  -5  17   6       56.89       53.27     16.62 o 
  -4  17   6       19.95       12.33     12.23 o 
  -3  17   6       27.17       21.54     13.41 o 
  -2  17   6       46.34       37.95     13.70 o 
  -1  17   6       14.81        6.00      7.55 o 
   0  17   6      119.49       95.71     11.13 o 
   1  17   6       63.32       60.56     11.37 o 
   2  17   6       39.11       26.52      9.94 o 
   3  17   6       50.82       47.92     10.97 o 
   4  17   6        2.68       17.36     11.34 o 
   5  17   6        3.02        0.00     11.39 o 
  -6  18   6        6.63       23.21     14.50 o 
  -5  18   6       55.67       52.03     20.93 o 
  -4  18   6       26.67        5.19     12.15 o 
  -3  18   6      308.25      315.65     48.82 o 
  -2  18   6      160.61      141.76     20.97 o 
  -1  18   6       79.63       50.59     13.71 o 
   0  18   6      168.86      132.90     12.57 o 
   1  18   6       52.93       42.98      9.94 o 
   2  18   6       14.89        8.75      9.21 o 
   3  18   6        7.77       19.43      9.07 o 
   4  18   6        4.20       16.95     11.62 o 
   5  18   6        1.90       22.05     13.37 o 
  -5  19   6       14.70       17.70     13.60 o 
  -4  19   6       15.53        0.19     14.89 o 
  -3  19   6        0.12        4.50     11.24 o 
  -2  19   6       46.36       38.09     22.98 o 
  -1  19   6       11.05        0.21     10.11 o 
   0  19   6        8.41        0.00      5.80 o 
   1  19   6        1.15        0.03      7.60 o 
   2  19   6        0.92        0.00      7.54 o 
   3  19   6      125.02      160.88     17.02 o 
   4  19   6        9.28        2.55      9.98 o 
  -5  20   6       39.90       38.16     15.95 o 
  -4  20   6        0.15        0.00     10.92 o 
  -3  20   6       19.55       34.70     21.80 o 
  -2  20   6        2.78       10.61     13.09 o 
  -1  20   6        3.94        0.00      9.55 o 
   0  20   6       54.87       40.45     11.57 o 
   1  20   6        1.04        4.85      8.03 o 
   2  20   6        0.94        3.74      8.05 o 
   3  20   6      154.27      161.58     16.81 o 
   4  20   6        0.45        0.00     10.58 o 
  -5  21   6        1.00        0.00     12.96 o 
  -4  21   6        0.73        5.09     12.57 o 
  -3  21   6        0.48        0.00     10.50 o 
  -2  21   6       33.99       34.97     13.67 o 
  -1  21   6       19.56       30.62     12.75 o 
   0  21   6        4.67        0.00      7.82 o 
   1  21   6       43.81       69.07     14.67 o 
   2  21   6        0.51        0.00      9.74 o 
   3  21   6       26.36       24.90     22.56 o 
   4  21   6        1.12       17.19     17.19 o 
  -5  22   6       13.85       11.44     25.23 o 
  -4  22   6        2.57       10.21     12.87 o 
  -3  22   6        5.89        0.00     11.49 o 
  -2  22   6        0.40        0.00     10.50 o 
  -1  22   6        0.35        2.20     10.83 o 
   0  22   6       17.46        6.68      9.85 o 
   1  22   6       44.54       31.81     10.84 o 
   2  22   6        0.70        0.00      9.22 o 
   3  22   6       39.18       61.71     16.15 o 
   4  22   6       17.81       23.21     19.50 o 
  -4  23   6       21.53       26.72     23.46 o 
  -3  23   6       32.85       24.06     14.23 o 
  -2  23   6        0.71        0.00     11.30 o 
  -1  23   6       82.60       91.69     17.83 o 
   0  23   6        5.71        4.97      9.71 o 
   1  23   6        0.38        0.00     11.97 o 
   2  23   6        5.04        5.06      9.98 o 
   3  23   6       10.68       13.56     11.77 o 
  -4  24   6       83.35       77.05     19.04 o 
  -3  24   6       27.75        7.42     20.17 o 
  -2  24   6       90.86       95.91     19.26 o 
  -1  24   6       52.99       70.05     16.52 o 
   0  24   6       16.68       10.17     10.45 o 
   1  24   6        0.75        0.00      9.37 o 
   2  24   6        7.06        5.77     10.07 o 
   3  24   6        4.79       20.11     12.72 o 
  -3  25   6      109.70      129.71     21.89 o 
  -2  25   6       44.70       43.55     29.22 o 
  -1  25   6      121.88      142.79     21.30 o 
   0  25   6       11.46        5.27     15.87 o 
   1  25   6       23.13       31.96     12.28 o 
   2  25   6        7.72       14.84     12.70 o 
  -3  26   6       64.64       57.72     18.29 o 
  -2  26   6      103.63      106.54     37.77 o 
  -1  26   6       27.80        9.76     13.44 o 
   0  26   6       18.99       26.81     12.83 o 
   1  26   6        2.36       10.27     10.51 o 
   2  26   6        0.59        0.00     10.67 o 
  -2  27   6       11.88        3.52     13.40 o 
  -1  27   6       46.96       89.20     19.29 o 
   0  27   6        0.60        0.00      9.84 o 
   1  27   6        4.73        0.00     11.51 o 
  -1  28   6        2.39        0.00     12.66 o 
   0  28   6       18.46       51.92     24.83 o 
  -7   0   7        0.01       10.45     21.18 o 
  -5   0   7       10.72       34.61     20.96 o 
  -3   0   7        3.65        1.63     14.33 o 
  -1   0   7        7.83        1.80     11.97 o 
   1   0   7      331.85      375.13     28.55 o 
   3   0   7       39.97       20.00     14.50 o 
   5   0   7        7.99       14.05     15.68 o 
  -7   1   7       16.30       17.73     15.65 o 
  -6   1   7        0.81        2.55     12.44 o 
  -5   1   7        4.74        0.00     13.68 o 
  -4   1   7      268.44      206.87     25.33 o 
  -3   1   7       12.85        3.87     10.42 o 
  -2   1   7     1915.01     1904.35     68.07 o 
  -1   1   7       51.14       51.77     14.66 o 
   0   1   7     2008.87     1961.43     65.76 o 
   1   1   7       41.80       47.83      9.40 o 
   2   1   7      898.09      905.50     43.40 o 
   3   1   7        4.56        0.00      7.51 o 
   4   1   7       55.56       45.57     13.64 o 
   5   1   7        4.57        0.00      8.25 o 
  -7   2   7       29.58       23.93     15.92 o 
  -6   2   7       29.14       14.31     11.66 o 
  -5   2   7       27.02       27.48     10.76 o 
  -4   2   7      194.66      180.23     19.00 o 
  -3   2   7        4.48       18.14     10.78 o 
  -2   2   7      390.25      439.73     32.37 o 
  -1   2   7        1.08        0.00      9.19 o 
   0   2   7      375.86      367.31     42.39 o 
   1   2   7        3.93        3.62      6.01 o 
   2   2   7      114.77      175.82     21.93 o 
   3   2   7        0.09        0.00      7.25 o 
   4   2   7       22.55       25.51     11.03 o 
   5   2   7        2.87        2.98     25.70 o 
  -7   3   7        0.11        0.00     10.74 o 
  -6   3   7        3.25       11.08     10.38 o 
  -5   3   7        5.71        4.59      9.71 o 
  -4   3   7      150.82      194.66     30.65 o 
  -3   3   7       10.69       10.29      8.26 o 
  -2   3   7      461.46      463.39     34.84 o 
  -1   3   7        3.48        0.00      9.21 o 
   0   3   7      905.36      901.20     40.77 o 
   1   3   7       16.73       22.32      7.47 o 
   2   3   7       20.79       19.91     10.67 o 
   3   3   7        6.60        6.45      9.35 o 
   4   3   7       23.28       15.79     19.13 o 
   5   3   7        0.30        3.44      9.88 o 
  -6   4   7       75.12       48.97     36.25 o 
  -5   4   7        0.63        0.00      8.90 o 
  -4   4   7       75.25       72.39     16.53 o 
  -3   4   7        0.03        5.37      7.32 o 
  -2   4   7       79.69       60.01     11.82 o 
  -1   4   7       75.83      108.80     18.03 o 
   0   4   7      160.87      221.13     22.45 o 
   1   4   7       33.72       25.47      7.70 o 
   2   4   7       12.31       12.18      9.40 o 
   3   4   7        0.08        5.70      8.87 o 
   4   4   7        2.02        1.63      9.17 o 
   5   4   7       54.55       73.75     18.57 o 
  -6   5   7       29.34       34.45     13.42 o 
  -5   5   7       23.50       24.41     11.26 o 
  -4   5   7        2.06        1.05      7.60 o 
  -3   5   7       80.68      109.20     21.42 o 
  -2   5   7       14.67       25.69      9.04 o 
  -1   5   7       32.40       25.04      8.51 o 
   0   5   7       30.79       23.97     18.18 o 
   1   5   7        4.39        5.34      6.26 o 
   2   5   7       82.43       96.80     17.63 o 
   3   5   7       19.41       10.56     10.15 o 
   4   5   7       93.86       68.28     15.23 o 
   5   5   7       49.39       77.94     16.78 o 
  -6   6   7        5.58       21.05     11.93 o 
  -5   6   7        7.49       12.08     10.79 o 
  -4   6   7        5.72       11.44      9.44 o 
  -3   6   7       26.90       15.94      8.72 o 
  -2   6   7        0.09        0.00      6.80 o 
  -1   6   7       34.13       30.58     10.23 o 
   0   6   7       59.13       53.37     13.06 o 
   1   6   7        0.09       10.26      8.28 o 
   2   6   7        4.58        3.68      7.04 o 
   3   6   7        1.83        7.59      9.53 o 
   4   6   7       50.84       55.58     14.81 o 
   5   6   7       11.47       18.43     10.66 o 
  -6   7   7       17.52       10.11     12.03 o 
  -5   7   7        0.32        0.00     10.05 o 
  -4   7   7        6.35        9.10      9.78 o 
  -3   7   7       10.98       12.61      9.04 o 
  -2   7   7        2.64        1.98      7.52 o 
  -1   7   7        7.69       11.01      7.77 o 
   0   7   7       10.16        4.78      7.67 o 
   1   7   7        1.51        0.00      6.65 o 
   2   7   7      159.63      157.61     18.61 o 
   3   7   7       13.66        9.70     13.15 o 
   4   7   7      148.36      211.30     40.56 o 
   5   7   7        9.26        0.00     17.02 o 
  -6   8   7       23.77       37.07     14.29 o 
  -5   8   7        0.29        0.00      9.25 o 
  -4   8   7      298.24      333.93     25.47 o 
  -3   8   7       42.60       43.27     11.74 o 
  -2   8   7      527.78      541.42     32.32 o 
  -1   8   7       63.86       84.92     16.37 o 
   0   8   7        1.63        1.84      5.91 o 
   1   8   7        0.23        0.00      6.77 o 
   2   8   7       48.38       60.47     16.54 o 
   3   8   7        7.41        6.72      9.34 o 
   4   8   7       93.89       89.38     16.75 o 
   5   8   7        2.51       10.65     10.55 o 
  -6   9   7       24.47        3.98     15.40 o 
  -5   9   7       56.65       53.93     13.83 o 
  -4   9   7      354.13      384.54     23.29 o 
  -3   9   7      350.69      338.77     20.52 o 
  -2   9   7       82.77       67.30     12.37 o 
  -1   9   7       50.21       58.43     13.05 o 
   0   9   7       76.97       97.72     13.08 o 
   1   9   7        0.04        0.00      7.04 o 
   2   9   7       15.58       21.37      9.12 o 
   3   9   7       78.87      101.15     17.39 o 
   4   9   7        0.25        9.40     14.19 o 
   5   9   7        8.09        7.39     11.91 o 
  -6  10   7        0.28        0.00      9.91 o 
  -5  10   7        3.19        0.00     10.80 o 
  -4  10   7       42.75       56.01     21.72 o 
  -3  10   7        1.13        8.09     24.89 o 
  -2  10   7      139.70      165.17     15.24 o 
  -1  10   7        9.87       15.70      8.53 o 
   0  10   7        3.06        0.00      6.13 o 
   1  10   7       29.75       27.73      9.63 o 
   2  10   7        4.89        0.00      8.44 o 
   3  10   7       25.44       29.73     12.00 o 
   4  10   7       56.03       76.91     16.26 o 
   5  10   7        8.55        9.52     11.77 o 
  -6  11   7       81.42       61.99     25.74 o 
  -5  11   7       21.11       22.45     13.66 o 
  -4  11   7       88.54       85.86     17.55 o 
  -3  11   7        1.90        1.36     10.79 o 
  -2  11   7      431.78      457.46     53.51 o 
  -1  11   7       63.46       71.10     12.78 o 
   0  11   7       32.39       20.26      7.49 o 
   1  11   7       13.93        4.90      7.88 o 
   2  11   7      113.23      110.37     24.52 o 
   3  11   7       68.22       61.13     14.20 o 
   4  11   7        0.08        0.00      8.71 o 
   5  11   7        0.62        5.21     11.15 o 
  -6  12   7        4.77       10.40     11.98 o 
  -5  12   7       25.28       30.97     16.60 o 
  -4  12   7       37.03       22.25     20.20 o 
  -3  12   7        1.28        0.00      9.58 o 
  -2  12   7        2.25        0.00      9.77 o 
  -1  12   7       10.93       11.89     11.77 o 
   0  12   7      211.40      198.74     14.40 o 
   1  12   7        0.00        1.16      8.92 o 
   2  12   7      192.39      210.84     31.59 o 
   3  12   7       33.91       13.05     15.65 o 
   4  12   7      138.78      124.76     19.28 o 
   5  12   7       15.18        9.50     11.92 o 
  -6  13   7       31.00       62.09     25.00 o 
  -5  13   7       18.18       31.15     25.96 o 
  -4  13   7       11.77        6.94     10.93 o 
  -3  13   7      176.32      189.95     23.61 o 
  -2  13   7       37.43       16.67     18.46 o 
  -1  13   7      241.17      195.05     21.79 o 
   0  13   7      364.29      367.64     18.46 o 
   1  13   7      135.46      122.60     15.93 o 
   2  13   7       92.47       59.67     16.36 o 
   3  13   7       26.23       47.08     13.53 o 
   4  13   7       18.48        6.90      9.88 o 
  -5  14   7       95.69      115.73     21.84 o 
  -4  14   7       25.88       16.01     22.28 o 
  -3  14   7       20.90        0.00     12.56 o 
  -2  14   7        9.36        0.00     10.13 o 
  -1  14   7        0.10        3.59     10.38 o 
   0  14   7       10.17        8.36      6.04 o 
   1  14   7      314.82      380.12     24.18 o 
   2  14   7       80.10       87.76     17.23 o 
   3  14   7      137.19      133.15     19.21 o 
   4  14   7       48.38       39.75     13.46 o 
  -5  15   7       20.24       11.32     15.82 o 
  -4  15   7        6.61        0.00     11.42 o 
  -3  15   7        0.30        0.00     10.32 o 
  -2  15   7        6.61        9.48     12.04 o 
  -1  15   7        3.36        1.68     10.26 o 
   0  15   7       75.23       93.21     11.62 o 
   1  15   7       17.58       20.42      7.85 o 
   2  15   7        4.22        6.63      6.90 o 
   3  15   7        7.64        8.29     10.20 o 
   4  15   7       22.45       11.59      9.52 o 
  -5  16   7        2.31        0.00     12.28 o 
  -4  16   7        1.80       14.72     18.54 o 
  -3  16   7        1.50        0.00     11.16 o 
  -2  16   7        3.10        0.00     11.69 o 
  -1  16   7        0.09        0.00     10.01 o 
   0  16   7       63.40       66.58     12.93 o 
   1  16   7        0.77        2.86      7.61 o 
   2  16   7        3.99        0.00      8.31 o 
   3  16   7        1.10        1.43     11.13 o 
   4  16   7        2.68       12.41     12.21 o 
  -5  17   7       20.96       19.73     15.89 o 
  -4  17   7        0.61        7.16     13.37 o 
  -3  17   7       14.28       12.07     12.87 o 
  -2  17   7        5.76        2.65     11.63 o 
  -1  17   7       24.69       21.79     13.07 o 
   0  17   7       32.12       42.91     11.60 o 
   1  17   7       15.36       27.25     10.65 o 
   2  17   7        0.43        1.00     10.92 o 
   3  17   7       11.64       14.66     11.55 o 
   4  17   7        4.02        0.00     11.23 o 
  -5  18   7        6.19        0.00     13.98 o 
  -4  18   7        0.15        0.00     14.24 o 
  -3  18   7        3.40        0.31     11.37 o 
  -2  18   7        0.06        4.66     11.53 o 
  -1  18   7       67.08       52.15     15.71 o 
   0  18   7       42.14       24.03     10.59 o 
   1  18   7       48.84       62.73     12.64 o 
   2  18   7        2.10        0.00      8.63 o 
   3  18   7        0.44        0.00      9.04 o 
  -4  19   7        7.93        0.00     12.96 o 
  -3  19   7       10.12        0.48     12.00 o 
  -2  19   7        3.03        0.00     11.47 o 
  -1  19   7        1.03       15.90     12.40 o 
   0  19   7       33.04       28.09     10.82 o 
   1  19   7        2.21        0.10     16.79 o 
   2  19   7        5.23        2.02      9.02 o 
   3  19   7        7.79        8.56      9.70 o 
  -4  20   7       11.97       10.69     13.59 o 
  -3  20   7       48.89       64.95     17.80 o 
  -2  20   7       21.56       19.45     12.95 o 
  -1  20   7        0.03        3.17     12.33 o 
   0  20   7        0.85        0.00      7.74 o 
   1  20   7       20.14        8.59      9.21 o 
   2  20   7        2.84        0.00      9.06 o 
   3  20   7       47.31       71.34     14.22 o 
  -4  21   7        0.01        5.61     14.88 o 
  -3  21   7        6.86       13.04     13.20 o 
  -2  21   7        2.63        2.96     13.28 o 
  -1  21   7       31.20       37.30     14.32 o 
   0  21   7        0.07        0.00     14.27 o 
   1  21   7        2.42        5.69     10.87 o 
   2  21   7        0.94        0.00     10.49 o 
  -3  22   7       13.26        0.00     13.27 o 
  -2  22   7        1.74        5.07     13.57 o 
  -1  22   7        3.45        0.00     11.69 o 
   0  22   7        6.95       13.82     19.33 o 
   1  22   7       30.74       48.14     14.23 o 
   2  22   7        8.33        0.00     11.34 o 
  -3  23   7        5.25        5.51     14.21 o 
  -2  23   7        6.54        6.29     12.60 o 
  -1  23   7        0.91        0.00     19.83 o 
   0  23   7        0.01        0.00     17.36 o 
   1  23   7        0.93        5.96      9.35 o 
  -2  24   7        2.81        5.37     14.21 o 
  -1  24   7        0.05       17.08     21.57 o 
   0  24   7        0.60        0.00     17.59 o 
   1  24   7        4.94        0.00     11.19 o 
  -6   0   8      307.82      353.98     52.80 o 
  -4   0   8      559.61      684.82     64.38 o 
  -2   0   8      450.90      481.25     51.48 o 
   0   0   8       55.36       61.62     16.65 o 
   2   0   8      396.52      534.92     56.14 o 
   4   0   8      180.48      143.96     31.25 o 
  -6   1   8        1.84        0.57     13.85 o 
  -5   1   8        3.89        0.00     13.08 o 
  -4   1   8       84.01      112.96     21.43 o 
  -3   1   8       24.87       30.75     13.50 o 
  -2   1   8      148.17      143.74     28.11 o 
  -1   1   8       13.61        3.08     14.05 o 
   0   1   8      272.67      300.92     21.32 o 
   1   1   8       11.55        7.45     20.70 o 
   2   1   8        1.97        0.00      9.42 o 
   3   1   8       85.72       63.56     16.67 o 
   4   1   8        1.38        0.00      9.79 o 
  -6   2   8        2.92        0.00     13.79 o 
  -5   2   8       29.40       12.03     14.50 o 
  -4   2   8      132.35      120.14     23.41 o 
  -3   2   8       50.79       54.78     15.34 o 
  -2   2   8      186.17      202.14     25.64 o 
  -1   2   8       65.33       77.71     16.98 o 
   0   2   8       60.36       47.40     17.76 o 
   1   2   8        5.09        4.15      9.09 o 
   2   2   8       27.08       29.67     13.32 o 
   3   2   8        7.62        0.40     10.73 o 
   4   2   8       46.85       56.54     17.17 o 
  -5   3   8        6.45        0.00     10.93 o 
  -4   3   8      289.00      384.88     36.02 o 
  -3   3   8        0.15        0.00     10.04 o 
  -2   3   8      310.97      288.61     30.41 o 
  -1   3   8        8.17        3.79     10.74 o 
   0   3   8       18.56       18.80      8.61 o 
   1   3   8        0.00        8.09      8.56 o 
   2   3   8        0.52        7.39     10.11 o 
   3   3   8       56.03       32.23     18.01 o 
   4   3   8        0.88        3.16     12.33 o 
  -5   4   8       13.71       11.52     11.60 o 
  -4   4   8        0.15        0.96     11.94 o 
  -3   4   8       56.20       53.25     16.53 o 
  -2   4   8       18.85       26.17     13.15 o 
  -1   4   8        9.41       17.35     11.91 o 
   0   4   8       33.91       24.34      8.94 o 
   1   4   8        5.52       10.81      9.39 o 
   2   4   8        4.04        5.57     10.46 o 
   3   4   8        4.51        6.95     11.93 o 
   4   4   8        3.58        5.71     11.16 o 
  -5   5   8       24.30        5.62     10.49 o 
  -4   5   8      134.39      153.93     19.18 o 
  -3   5   8       94.16      113.53     16.50 o 
  -2   5   8       20.30       22.94     12.92 o 
  -1   5   8        2.09        0.00      9.59 o 
   0   5   8        1.28        2.47      7.06 o 
   1   5   8        2.44        0.00     11.34 o 
   2   5   8        2.03        0.00     10.44 o 
   3   5   8       41.41       66.24     17.00 o 
   4   5   8        1.24        0.00     10.64 o 
  -5   6   8       10.65       23.29     13.14 o 
  -4   6   8       51.77       43.47     12.48 o 
  -3   6   8       30.05       25.22     10.98 o 
  -2   6   8       46.93       53.06     12.25 o 
  -1   6   8       33.61       46.10     22.56 o 
   0   6   8        0.44        3.20      7.47 o 
   1   6   8       14.16        5.23      8.84 o 
   2   6   8       16.83       23.62     14.16 o 
   3   6   8        0.11        7.52     12.08 o 
   4   6   8        0.36        0.00     10.18 o 
  -5   7   8        3.07        1.76     10.71 o 
  -4   7   8      102.06      118.27     27.40 o 
  -3   7   8      113.60      165.50     29.47 o 
  -2   7   8       24.37       32.46     11.74 o 
  -1   7   8       20.96       35.22     13.43 o 
   0   7   8       88.97      106.45     14.30 o 
   1   7   8       27.04       33.68     13.65 o 
   2   7   8       58.80       85.23     18.44 o 
   3   7   8       57.60       68.95     36.75 o 
   4   7   8       14.29        5.13     11.65 o 
  -5   8   8        4.21        3.53     10.94 o 
  -4   8   8        5.92        8.96     10.72 o 
  -3   8   8      107.97      110.49     16.55 o 
  -2   8   8       77.49       53.15     12.62 o 
  -1   8   8        0.62        7.39      9.15 o 
   0   8   8        0.74        0.00      6.95 o 
   1   8   8       70.64       73.89     14.65 o 
   2   8   8        7.67       17.61     12.15 o 
   3   8   8       82.28       76.65     17.12 o 
   4   8   8        8.42       32.35     13.80 o 
  -5   9   8       27.90       29.20     12.95 o 
  -4   9   8        2.96        7.20     10.06 o 
  -3   9   8       69.38       50.90     12.93 o 
  -2   9   8        7.72        8.30     13.86 o 
  -1   9   8       39.00       58.38     12.42 o 
   0   9   8       11.67       31.40      9.69 o 
   1   9   8       63.85       96.97     22.85 o 
   2   9   8       13.61        4.26     10.24 o 
   3   9   8      133.61      185.32     24.43 o 
   4   9   8       31.22       50.57     20.54 o 
  -5  10   8        1.65        0.00     10.81 o 
  -4  10   8       11.56        2.91     10.81 o 
  -3  10   8      103.67      116.90     17.55 o 
  -2  10   8        0.08        8.22     16.72 o 
  -1  10   8       43.61       64.27     14.76 o 
   0  10   8       24.84       15.36     13.81 o 
   1  10   8       25.56       28.57     11.61 o 
   2  10   8        0.57        3.92     10.20 o 
   3  10   8        6.32       11.87     20.23 o 
  -5  11   8        0.63        4.96     11.44 o 
  -4  11   8        5.55        0.00     13.38 o 
  -3  11   8       19.73       39.36     14.10 o 
  -2  11   8        0.01        5.01      9.77 o 
  -1  11   8        8.39       13.09      9.47 o 
   0  11   8        0.82        4.45      9.52 o 
   1  11   8        8.22        0.00      8.94 o 
   2  11   8        0.66        1.35     10.49 o 
   3  11   8       33.24       60.55     16.56 o 
  -5  12   8        0.11        2.62     12.42 o 
  -4  12   8       14.50       34.19     13.30 o 
  -3  12   8        2.89        1.71      9.97 o 
  -2  12   8       11.92       13.84     11.29 o 
  -1  12   8       15.49        2.10     15.94 o 
   0  12   8       27.86       29.19     11.87 o 
   1  12   8        3.25        3.11      9.81 o 
   2  12   8        1.43        0.00     10.57 o 
   3  12   8        1.01        0.00     10.81 o 
  -4  13   8        2.63        0.00      8.68 o 
  -3  13   8        0.19        0.00      8.06 o 
  -2  13   8       12.95        0.00     10.29 o 
  -1  13   8        0.28        0.00      9.17 o 
   0  13   8       53.97       59.87     13.73 o 
   1  13   8       48.15       77.64     14.72 o 
   2  13   8        4.61        9.39      9.48 o 
   3  13   8        4.70        7.82     11.77 o 
  -4  14   8        2.18        7.34     13.46 o 
  -3  14   8       30.44       38.76     12.61 o 
  -2  14   8       21.78       13.67      9.05 o 
  -1  14   8      164.20      167.53     23.24 o 
   0  14   8       38.49       37.15     12.46 o 
   1  14   8      123.81      137.58     17.67 o 
   2  14   8       40.96       55.79     13.27 o 
   3  14   8        6.60        0.61     10.88 o 
  -4  15   8       14.56       38.95     20.31 o 
  -3  15   8       10.56       21.34     13.68 o 
  -2  15   8       29.52       17.96     10.89 o 
  -1  15   8        1.24        4.19     12.89 o 
   0  15   8       11.53        7.91     13.60 o 
   1  15   8       26.01       12.87     10.05 o 
   2  15   8        1.89       16.75     12.63 o 
  -4  16   8       48.91       39.46     17.95 o 
  -3  16   8       16.56        0.76     12.12 o 
  -2  16   8       34.43        6.04     17.17 o 
  -1  16   8        1.71        0.00      8.48 o 
   0  16   8       47.06       31.85     16.19 o 
   1  16   8        7.30        0.00     13.54 o 
   2  16   8        1.95       14.32     10.45 o 
  -3  17   8        1.03        5.84     13.56 o 
  -2  17   8       14.12        6.50     13.26 o 
  -1  17   8        0.01        0.00     10.87 o 
   0  17   8       39.20       14.76     14.52 o 
   1  17   8       42.60       64.55     13.64 o 
   2  17   8       17.93       10.38     11.24 o 
  -3  18   8        4.53        0.00     12.74 o 
  -2  18   8        5.04        3.33     13.07 o 
  -1  18   8       14.50       21.86     21.18 o 
   0  18   8        5.74        3.35     13.56 o 
   1  18   8       33.70       48.26     17.16 o 
  -2  19   8        2.20        0.89     14.28 o 
  -1  19   8        0.52       25.84     23.71 o 
   0  19   8        4.59       15.10     15.17 o 
   1  19   8        0.00        0.00      9.82 o 
  -2  20   8        3.62        1.71     13.23 o 
  -1  20   8        0.12        1.00     13.40 o 
   0  20   8        6.77        0.00     13.62 o 
  -3   0   9       13.10        6.01     19.10 o 
  -1   0   9       23.80       88.27     28.99 o 
   1   0   9       35.25       28.43     20.73 o 
  -4   1   9       30.24       29.35     16.23 o 
  -3   1   9        0.22       12.96     13.31 o 
  -2   1   9       43.69        3.08     13.47 o 
  -1   1   9        6.52        9.81     13.97 o 
   0   1   9        2.60        5.91      9.34 o 
   1   1   9        7.24        0.00     12.43 o 
   2   1   9        0.93        8.26     12.67 o 
  -4   2   9        0.02        0.00     12.68 o 
  -3   2   9       58.08       68.00     18.78 o 
  -2   2   9        2.29        0.00     23.99 o 
  -1   2   9        7.00        4.48     11.97 o 
   0   2   9        0.01        5.82      9.59 o 
   1   2   9        0.76        0.00     11.25 o 
   2   2   9        4.20        6.10     12.83 o 
  -4   3   9        5.83        6.54     13.42 o 
  -3   3   9        1.85        9.79     14.48 o 
  -2   3   9        0.17        0.00     12.43 o 
  -1   3   9       24.23        8.39     12.11 o 
   0   3   9        1.16        0.00      9.75 o 
   1   3   9       35.51       39.79     16.61 o 
   2   3   9        3.18        9.94     13.87 o 
  -4   4   9       41.43       37.50     17.95 o 
  -3   4   9        0.77        0.00     11.20 o 
  -2   4   9        4.74        9.11     12.36 o 
  -1   4   9       12.69        0.00     11.17 o 
   0   4   9       20.01       18.22     11.52 o 
   1   4   9        6.10        7.67     18.18 o 
   2   4   9       14.12        5.88     13.30 o 
  -4   5   9      142.46      135.28     25.51 o 
  -3   5   9       18.57       13.70     14.38 o 
  -2   5   9       65.37       64.46     18.59 o 
  -1   5   9       27.71       29.35     15.95 o 
   0   5   9        5.12        0.00     10.55 o 
   1   5   9        2.32       10.52     21.69 o 
   2   5   9       41.31       65.65     22.95 o 
  -4   6   9       19.62       18.40     15.55 o 
  -3   6   9      101.48      130.24     25.24 o 
  -2   6   9       39.54       81.07     20.27 o 
  -1   6   9        0.02       12.69     12.35 o 
   0   6   9        4.14        9.27     11.05 o 
   1   6   9       30.55       34.69     16.21 o 
   2   6   9        3.50       30.80     16.01 o 
  -3   7   9       16.04       18.81     19.16 o 
  -2   7   9       24.10        6.30     14.08 o 
  -1   7   9        0.10        0.00     11.38 o 
   0   7   9       27.17       16.60     11.17 o 
   1   7   9        0.88        0.00     12.25 o 
   2   7   9        0.00        8.76     13.34 o 
  -3   8   9        5.65        7.32     10.72 o 
  -2   8   9       43.43       36.64     46.75 o 
  -1   8   9        0.52        0.00     14.33 o 
   0   8   9        8.23        8.61     11.26 o 
   1   8   9        8.52        0.00     12.09 o 
   2   8   9        9.14        2.22     13.79 o 
  -3   9   9        0.30        0.00     12.79 o 
  -2   9   9        1.45        0.00     17.59 o 
  -1   9   9        6.56        0.00     16.43 o 
   0   9   9       17.21        5.48     13.79 o 
   1   9   9        0.91        0.00     11.50 o 
  -3  10   9       14.18       13.52     12.25 o 
  -2  10   9        0.04        3.02     10.70 o 
  -1  10   9       26.39       45.52     16.94 o 
   0  10   9       24.60        0.00     10.39 o 
   1  10   9        8.41        8.75     11.81 o 
  -3  11   9        1.99       12.96     12.04 o 
  -2  11   9       13.27        8.38     11.06 o 
  -1  11   9        0.00        7.24     13.18 o 
   0  11   9        0.33        0.00     10.59 o 
   1  11   9       22.71       30.75     13.23 o 
  -2  12   9        0.53        2.26     11.31 o 
  -1  12   9       30.47       49.80     17.59 o 
   0  12   9        5.91       10.60     15.78 o 
   1  12   9       77.46      123.51     19.21 o 
  -2  13   9        6.19        0.00     11.65 o 
  -1  13   9       66.13       42.18     17.87 o 
   0  13   9        5.32        0.99     11.36 o 
  -1  14   9       17.58       20.17     24.61 o 
                                                 
